# Supplementary material for: Seasonal transcriptomic shifts reveal metabolic flexibility of chemosynthetic symbionts in an upwelling region
Source: mSystems. 2025 May 22;10(6):e01686-24. doi: 10.1128/msystems.01686-24 (PMC12172469; doi:10.1128/msystems.01686-24)
Supplement: Table S1 — Monthly means and daily satellite measurements. [file msystems.01686-24-s0003.xlsx]

## Sheet: monthyl_means
S1 Table. Monthly means of chlorophyll, nitrate and oxygen concentrations and water potential temperature from April 2022 to September 2023 in Santa Elena Bay, Costa Rica.
month	no3_mean (mmol/m3)	no3_se	no3_sd	chl_mean (mg/m3)	chl_se	chl_sd	thetao_mean (degrees_C)	thetao_se	thetao_sd	o2_mean (mmol/m3)	o2_se	o2_sd
2022-04-01T00:00:00Z	0.420639	0.124164	0.496657	0.862064	0.0609991	0.243996	29.2603	0.0517581	0.207032	221.392	0.441084	1.76433
2022-05-01T00:00:00Z	0.163174	0.0115368	0.0642342	0.525745	0.0244219	0.135976	29.5423	0.0349501	0.194594	223.636	0.52494	2.92274
2022-06-01T00:00:00Z	0.335408	0.0428941	0.234941	0.633462	0.0176601	0.0967281	28.5737	0.107776	0.590311	223.528	0.421995	2.31136
2022-07-01T00:00:00Z	0.202178	0.0111796	0.0622454	0.494885	0.0267395	0.148879	28.3919	0.0718721	0.400167	218.131	0.262156	1.45962
2022-08-01T00:00:00Z	0.37625	0.0362479	0.20182	0.574249	0.0280815	0.156351	28.7256	0.0694315	0.386578	220.674	0.601724	3.35026
2022-09-01T00:00:00Z	0.286942	0.0130571	0.0715168	0.697502	0.015936	0.087285	29.0501	0.0362789	0.198708	220.869	0.673482	3.68881
2022-10-01T00:00:00Z	0.520106	0.0359332	0.200067	0.774601	0.029288	0.163069	28.5841	0.08228	0.458116	219.775	0.589824	3.284
2022-11-01T00:00:00Z	0.357349	0.0290592	0.159164	0.86237	0.0468337	0.256519	27.8632	0.0893367	0.489317	224.312	0.573245	3.13979
2022-12-01T00:00:00Z	1.35592	0.108225	0.602572	2.18506	0.0823325	0.458408	26.939	0.118352	0.658955	226.813	0.591375	3.29264
2023-01-01T00:00:00Z	1.85664	0.313228	1.74398	3.07282	0.123563	0.687969	25.3352	0.2768	1.54116	223.987	1.37734	7.66869
2023-02-01T00:00:00Z	4.19605	0.240634	1.27332	3.71949	0.085497	0.452407	24.9251	0.252639	1.33684	216.966	1.23998	6.56134
2023-03-01T00:00:00Z	1.45764	0.236532	1.31696	2.15969	0.163711	0.911502	27.508	0.286081	1.59283	226.83	0.619804	3.45092
2023-04-01T00:00:00Z	1.39612	0.212736	1.1652	1.22842	0.155205	0.850093	28.1845	0.330451	1.80995	219.535	0.456488	2.50029
2023-05-01T00:00:00Z	0.463867	0.0996343	0.55474	1.35439	0.11919	0.663623	30.2869	0.12312	0.685505	221.965	0.637941	3.55191
2023-06-01T00:00:00Z	0.170719	0.0155715	0.0852884	0.774809	0.0298666	0.163586	30.2516	0.0405323	0.222005	220.362	0.50443	2.76288
2023-07-01T00:00:00Z	0.228037	0.0153029	0.0852031	0.773183	0.0667693	0.371756	29.793	0.0609622	0.339423	220.18	0.524161	2.9184
2023-08-01T00:00:00Z	0.339834	0.0383973	0.213787	1.29752	0.103374	0.575565	29.7139	0.106049	0.590457	218.544	0.709536	3.95053
2023-09-01T00:00:00Z	0.205716	0.00598623	0.0223984	0.700382	0.0128512	0.0480849	30.3682	0.0393342	0.147175	215.711	0.518981	1.94185

## Sheet: daily_potential_temperature
S1 Table. Daily satellite measurements of potential temperature from April 2022 to September 2023 in Santa Elena Bay, Costa Rica.
time	thetao (degrees_C)
2022-04-15T00:00:00.000Z	28.8834
2022-04-16T00:00:00.000Z	29.1627
2022-04-17T00:00:00.000Z	29.4755
2022-04-18T00:00:00.000Z	29.194
2022-04-19T00:00:00.000Z	29.3222
2022-04-20T00:00:00.000Z	29.3908
2022-04-21T00:00:00.000Z	29.3697
2022-04-22T00:00:00.000Z	29.1631
2022-04-23T00:00:00.000Z	29.204
2022-04-24T00:00:00.000Z	29.254
2022-04-25T00:00:00.000Z	29.3399
2022-04-26T00:00:00.000Z	29.2911
2022-04-27T00:00:00.000Z	29.0251
2022-04-28T00:00:00.000Z	28.9162
2022-04-29T00:00:00.000Z	29.5601
2022-04-30T00:00:00.000Z	29.6128
2022-05-01T00:00:00.000Z	29.7394
2022-05-02T00:00:00.000Z	29.7331
2022-05-03T00:00:00.000Z	29.6896
2022-05-04T00:00:00.000Z	29.5786
2022-05-05T00:00:00.000Z	29.2536
2022-05-06T00:00:00.000Z	29.1095
2022-05-07T00:00:00.000Z	29.105
2022-05-08T00:00:00.000Z	29.261
2022-05-09T00:00:00.000Z	29.6229
2022-05-10T00:00:00.000Z	29.5912
2022-05-11T00:00:00.000Z	29.3883
2022-05-12T00:00:00.000Z	29.2566
2022-05-13T00:00:00.000Z	29.7101
2022-05-14T00:00:00.000Z	29.6677
2022-05-15T00:00:00.000Z	29.683
2022-05-16T00:00:00.000Z	29.5241
2022-05-17T00:00:00.000Z	29.5556
2022-05-18T00:00:00.000Z	29.6521
2022-05-19T00:00:00.000Z	29.6386
2022-05-20T00:00:00.000Z	29.4627
2022-05-21T00:00:00.000Z	29.3931
2022-05-22T00:00:00.000Z	29.3674
2022-05-23T00:00:00.000Z	29.4362
2022-05-24T00:00:00.000Z	29.8219
2022-05-25T00:00:00.000Z	29.8387
2022-05-26T00:00:00.000Z	29.6899
2022-05-27T00:00:00.000Z	29.6262
2022-05-28T00:00:00.000Z	29.6624
2022-05-29T00:00:00.000Z	29.6733
2022-05-30T00:00:00.000Z	29.5325
2022-05-31T00:00:00.000Z	29.547
2022-06-01T00:00:00.000Z	29.3351
2022-06-02T00:00:00.000Z	29.1961
2022-06-03T00:00:00.000Z	29.2162
2022-06-04T00:00:00.000Z	29.4342
2022-06-05T00:00:00.000Z	29.5427
2022-06-06T00:00:00.000Z	29.4734
2022-06-07T00:00:00.000Z	29.408
2022-06-08T00:00:00.000Z	29.5209
2022-06-09T00:00:00.000Z	29.4583
2022-06-10T00:00:00.000Z	29.1079
2022-06-11T00:00:00.000Z	28.5399
2022-06-12T00:00:00.000Z	28.4929
2022-06-13T00:00:00.000Z	28.1701
2022-06-14T00:00:00.000Z	28.247
2022-06-15T00:00:00.000Z	28.1369
2022-06-16T00:00:00.000Z	28.0835
2022-06-17T00:00:00.000Z	28.2967
2022-06-18T00:00:00.000Z	28.1418
2022-06-19T00:00:00.000Z	28.1518
2022-06-20T00:00:00.000Z	28.2558
2022-06-21T00:00:00.000Z	28.2215
2022-06-22T00:00:00.000Z	28.1297
2022-06-23T00:00:00.000Z	27.88
2022-06-24T00:00:00.000Z	28.006
2022-06-25T00:00:00.000Z	28.1017
2022-06-26T00:00:00.000Z	28.0965
2022-06-27T00:00:00.000Z	28.1003
2022-06-28T00:00:00.000Z	28.1489
2022-06-29T00:00:00.000Z	28.1429
2022-06-30T00:00:00.000Z	28.1744
2022-07-01T00:00:00.000Z	28.2947
2022-07-02T00:00:00.000Z	28.0493
2022-07-03T00:00:00.000Z	27.7035
2022-07-04T00:00:00.000Z	27.7204
2022-07-05T00:00:00.000Z	27.5263
2022-07-06T00:00:00.000Z	27.8299
2022-07-07T00:00:00.000Z	28.0809
2022-07-08T00:00:00.000Z	28.0003
2022-07-09T00:00:00.000Z	27.6802
2022-07-10T00:00:00.000Z	28.2492
2022-07-11T00:00:00.000Z	28.453
2022-07-12T00:00:00.000Z	28.5727
2022-07-13T00:00:00.000Z	28.5862
2022-07-14T00:00:00.000Z	28.4526
2022-07-15T00:00:00.000Z	28.5965
2022-07-16T00:00:00.000Z	28.6239
2022-07-17T00:00:00.000Z	28.4137
2022-07-18T00:00:00.000Z	28.4193
2022-07-19T00:00:00.000Z	28.4865
2022-07-20T00:00:00.000Z	28.4867
2022-07-21T00:00:00.000Z	28.9097
2022-07-22T00:00:00.000Z	28.9529
2022-07-23T00:00:00.000Z	28.7272
2022-07-24T00:00:00.000Z	28.7706
2022-07-25T00:00:00.000Z	28.8791
2022-07-26T00:00:00.000Z	28.9198
2022-07-27T00:00:00.000Z	28.815
2022-07-28T00:00:00.000Z	28.7309
2022-07-29T00:00:00.000Z	28.6007
2022-07-30T00:00:00.000Z	28.3849
2022-07-31T00:00:00.000Z	28.2325
2022-08-01T00:00:00.000Z	28.1312
2022-08-02T00:00:00.000Z	28.6795
2022-08-03T00:00:00.000Z	28.4108
2022-08-04T00:00:00.000Z	28.3443
2022-08-05T00:00:00.000Z	28.2152
2022-08-06T00:00:00.000Z	27.8398
2022-08-07T00:00:00.000Z	28.267
2022-08-08T00:00:00.000Z	28.3063
2022-08-09T00:00:00.000Z	28.2812
2022-08-10T00:00:00.000Z	28.4573
2022-08-11T00:00:00.000Z	28.545
2022-08-12T00:00:00.000Z	28.5969
2022-08-13T00:00:00.000Z	28.6311
2022-08-14T00:00:00.000Z	28.7178
2022-08-15T00:00:00.000Z	28.7946
2022-08-16T00:00:00.000Z	28.5301
2022-08-17T00:00:00.000Z	28.7324
2022-08-18T00:00:00.000Z	28.8754
2022-08-19T00:00:00.000Z	28.7782
2022-08-20T00:00:00.000Z	29.0998
2022-08-21T00:00:00.000Z	28.8292
2022-08-22T00:00:00.000Z	28.9645
2022-08-23T00:00:00.000Z	29.2351
2022-08-24T00:00:00.000Z	29.0118
2022-08-25T00:00:00.000Z	28.9993
2022-08-26T00:00:00.000Z	29.2552
2022-08-27T00:00:00.000Z	29.3086
2022-08-28T00:00:00.000Z	29.2031
2022-08-29T00:00:00.000Z	29.0724
2022-08-30T00:00:00.000Z	29.0672
2022-08-31T00:00:00.000Z	29.3143
2022-09-01T00:00:00.000Z	29.24
2022-09-02T00:00:00.000Z	29.4066
2022-09-03T00:00:00.000Z	29.4219
2022-09-04T00:00:00.000Z	29.2523
2022-09-05T00:00:00.000Z	29.2561
2022-09-06T00:00:00.000Z	29.1189
2022-09-07T00:00:00.000Z	29.2722
2022-09-08T00:00:00.000Z	29.1241
2022-09-09T00:00:00.000Z	29.0801
2022-09-10T00:00:00.000Z	29.1194
2022-09-11T00:00:00.000Z	29.1938
2022-09-12T00:00:00.000Z	29.1457
2022-09-13T00:00:00.000Z	29.0383
2022-09-14T00:00:00.000Z	29.0473
2022-09-15T00:00:00.000Z	28.9822
2022-09-16T00:00:00.000Z	29.017
2022-09-17T00:00:00.000Z	29.0542
2022-09-18T00:00:00.000Z	28.9268
2022-09-19T00:00:00.000Z	28.873
2022-09-20T00:00:00.000Z	28.9403
2022-09-21T00:00:00.000Z	28.7608
2022-09-22T00:00:00.000Z	28.7819
2022-09-23T00:00:00.000Z	29.014
2022-09-24T00:00:00.000Z	29.0777
2022-09-25T00:00:00.000Z	29.2077
2022-09-26T00:00:00.000Z	28.9744
2022-09-27T00:00:00.000Z	28.6548
2022-09-28T00:00:00.000Z	28.5712
2022-09-29T00:00:00.000Z	28.8863
2022-09-30T00:00:00.000Z	29.0648
2022-10-01T00:00:00.000Z	29.1418
2022-10-02T00:00:00.000Z	29.2156
2022-10-03T00:00:00.000Z	29.2205
2022-10-04T00:00:00.000Z	29.0263
2022-10-05T00:00:00.000Z	28.7258
2022-10-06T00:00:00.000Z	28.8013
2022-10-07T00:00:00.000Z	28.669
2022-10-08T00:00:00.000Z	28.1278
2022-10-09T00:00:00.000Z	27.8444
2022-10-10T00:00:00.000Z	27.4232
2022-10-11T00:00:00.000Z	27.6556
2022-10-12T00:00:00.000Z	27.7935
2022-10-13T00:00:00.000Z	28.297
2022-10-14T00:00:00.000Z	28.488
2022-10-15T00:00:00.000Z	28.4781
2022-10-16T00:00:00.000Z	28.4035
2022-10-17T00:00:00.000Z	28.2359
2022-10-18T00:00:00.000Z	28.2805
2022-10-19T00:00:00.000Z	28.424
2022-10-20T00:00:00.000Z	28.6921
2022-10-21T00:00:00.000Z	28.6519
2022-10-22T00:00:00.000Z	28.6615
2022-10-23T00:00:00.000Z	28.5197
2022-10-24T00:00:00.000Z	28.846
2022-10-25T00:00:00.000Z	28.8482
2022-10-26T00:00:00.000Z	28.8759
2022-10-27T00:00:00.000Z	29.0728
2022-10-28T00:00:00.000Z	28.9293
2022-10-29T00:00:00.000Z	28.9337
2022-10-30T00:00:00.000Z	28.8839
2022-10-31T00:00:00.000Z	28.9399
2022-11-01T00:00:00.000Z	29.0952
2022-11-02T00:00:00.000Z	28.7739
2022-11-03T00:00:00.000Z	28.5251
2022-11-04T00:00:00.000Z	28.2703
2022-11-05T00:00:00.000Z	28.0153
2022-11-06T00:00:00.000Z	28.0882
2022-11-07T00:00:00.000Z	27.8821
2022-11-08T00:00:00.000Z	28.0737
2022-11-09T00:00:00.000Z	28.2006
2022-11-10T00:00:00.000Z	28.3013
2022-11-11T00:00:00.000Z	28.2587
2022-11-12T00:00:00.000Z	28.1141
2022-11-13T00:00:00.000Z	28.1723
2022-11-14T00:00:00.000Z	27.8622
2022-11-15T00:00:00.000Z	27.5119
2022-11-16T00:00:00.000Z	27.8596
2022-11-17T00:00:00.000Z	27.7124
2022-11-18T00:00:00.000Z	27.0918
2022-11-19T00:00:00.000Z	27.7873
2022-11-20T00:00:00.000Z	27.7162
2022-11-21T00:00:00.000Z	27.4118
2022-11-22T00:00:00.000Z	27.185
2022-11-23T00:00:00.000Z	27.5595
2022-11-24T00:00:00.000Z	27.7743
2022-11-25T00:00:00.000Z	27.7843
2022-11-26T00:00:00.000Z	27.705
2022-11-27T00:00:00.000Z	27.5853
2022-11-28T00:00:00.000Z	27.4833
2022-11-29T00:00:00.000Z	27.3108
2022-11-30T00:00:00.000Z	26.7849
2022-12-01T00:00:00.000Z	26.5347
2022-12-02T00:00:00.000Z	27.1944
2022-12-03T00:00:00.000Z	27.0741
2022-12-04T00:00:00.000Z	27.0077
2022-12-05T00:00:00.000Z	26.8663
2022-12-06T00:00:00.000Z	26.498
2022-12-07T00:00:00.000Z	26.0147
2022-12-08T00:00:00.000Z	25.913
2022-12-09T00:00:00.000Z	25.8247
2022-12-10T00:00:00.000Z	26.3988
2022-12-11T00:00:00.000Z	26.45
2022-12-12T00:00:00.000Z	26.3168
2022-12-13T00:00:00.000Z	27.1512
2022-12-14T00:00:00.000Z	27.7847
2022-12-15T00:00:00.000Z	28.018
2022-12-16T00:00:00.000Z	28.0645
2022-12-17T00:00:00.000Z	28.0724
2022-12-18T00:00:00.000Z	27.6356
2022-12-19T00:00:00.000Z	27.6282
2022-12-20T00:00:00.000Z	27.5608
2022-12-21T00:00:00.000Z	27.0356
2022-12-22T00:00:00.000Z	27.5777
2022-12-23T00:00:00.000Z	26.4997
2022-12-24T00:00:00.000Z	26.4379
2022-12-25T00:00:00.000Z	27.304
2022-12-26T00:00:00.000Z	27.6182
2022-12-27T00:00:00.000Z	27.0092
2022-12-28T00:00:00.000Z	26.2986
2022-12-29T00:00:00.000Z	26.4951
2022-12-30T00:00:00.000Z	26.5885
2022-12-31T00:00:00.000Z	26.2356
2023-01-01T00:00:00.000Z	25.5686
2023-01-02T00:00:00.000Z	25.9989
2023-01-03T00:00:00.000Z	28.0631
2023-01-04T00:00:00.000Z	28.0192
2023-01-05T00:00:00.000Z	27.7659
2023-01-06T00:00:00.000Z	26.5271
2023-01-07T00:00:00.000Z	25.6428
2023-01-08T00:00:00.000Z	24.7444
2023-01-09T00:00:00.000Z	24.5018
2023-01-10T00:00:00.000Z	24.5255
2023-01-11T00:00:00.000Z	23.9212
2023-01-12T00:00:00.000Z	23.4378
2023-01-13T00:00:00.000Z	22.6834
2023-01-14T00:00:00.000Z	22.7634
2023-01-15T00:00:00.000Z	23.5813
2023-01-16T00:00:00.000Z	23.3873
2023-01-17T00:00:00.000Z	24.3814
2023-01-18T00:00:00.000Z	25.5104
2023-01-19T00:00:00.000Z	27.3666
2023-01-20T00:00:00.000Z	26.7455
2023-01-21T00:00:00.000Z	26.6943
2023-01-22T00:00:00.000Z	26.4946
2023-01-23T00:00:00.000Z	26.8107
2023-01-24T00:00:00.000Z	26.3335
2023-01-25T00:00:00.000Z	26.0071
2023-01-26T00:00:00.000Z	25.7294
2023-01-27T00:00:00.000Z	24.9196
2023-01-28T00:00:00.000Z	24.2798
2023-01-29T00:00:00.000Z	23.5994
2023-01-30T00:00:00.000Z	23.7651
2023-01-31T00:00:00.000Z	25.6236
2023-02-01T00:00:00.000Z	26.8268
2023-02-02T00:00:00.000Z	26.3545
2023-02-03T00:00:00.000Z	25.8797
2023-02-04T00:00:00.000Z	25.6804
2023-02-05T00:00:00.000Z	25.1833
2023-02-06T00:00:00.000Z	24.7883
2023-02-07T00:00:00.000Z	24.8281
2023-02-08T00:00:00.000Z	25.3912
2023-02-09T00:00:00.000Z	25.6397
2023-02-10T00:00:00.000Z	25.7665
2023-02-11T00:00:00.000Z	26.2334
2023-02-12T00:00:00.000Z	25.0437
2023-02-13T00:00:00.000Z	23.7355
2023-02-14T00:00:00.000Z	23.9
2023-02-15T00:00:00.000Z	24.945
2023-02-16T00:00:00.000Z	25.7652
2023-02-17T00:00:00.000Z	25.5662
2023-02-18T00:00:00.000Z	23.0434
2023-02-19T00:00:00.000Z	22.5764
2023-02-20T00:00:00.000Z	22.0927
2023-02-21T00:00:00.000Z	22.4232
2023-02-22T00:00:00.000Z	23.3032
2023-02-23T00:00:00.000Z	26.4171
2023-02-24T00:00:00.000Z	26.5656
2023-02-25T00:00:00.000Z	24.8538
2023-02-26T00:00:00.000Z	23.8377
2023-02-27T00:00:00.000Z	24.8563
2023-02-28T00:00:00.000Z	26.4057
2023-03-01T00:00:00.000Z	25.6984
2023-03-02T00:00:00.000Z	24.9218
2023-03-03T00:00:00.000Z	25.7843
2023-03-04T00:00:00.000Z	27.5235
2023-03-05T00:00:00.000Z	28.0411
2023-03-06T00:00:00.000Z	27.0953
2023-03-07T00:00:00.000Z	27.3143
2023-03-08T00:00:00.000Z	28.8121
2023-03-09T00:00:00.000Z	28.476
2023-03-10T00:00:00.000Z	28.6219
2023-03-11T00:00:00.000Z	28.8573
2023-03-12T00:00:00.000Z	28.9669
2023-03-13T00:00:00.000Z	28.909
2023-03-14T00:00:00.000Z	28.9291
2023-03-15T00:00:00.000Z	28.9309
2023-03-16T00:00:00.000Z	28.9585
2023-03-17T00:00:00.000Z	29.2085
2023-03-18T00:00:00.000Z	28.5239
2023-03-19T00:00:00.000Z	28.5455
2023-03-20T00:00:00.000Z	28.2733
2023-03-21T00:00:00.000Z	26.8523
2023-03-22T00:00:00.000Z	24.0682
2023-03-23T00:00:00.000Z	23.3771
2023-03-24T00:00:00.000Z	24.462
2023-03-25T00:00:00.000Z	27.7802
2023-03-26T00:00:00.000Z	27.9392
2023-03-27T00:00:00.000Z	27.6639
2023-03-28T00:00:00.000Z	28.4311
2023-03-29T00:00:00.000Z	28.1188
2023-03-30T00:00:00.000Z	27.0924
2023-03-31T00:00:00.000Z	26.5722
2023-04-01T00:00:00.000Z	26.2062
2023-04-02T00:00:00.000Z	25.4409
2023-04-03T00:00:00.000Z	25.3019
2023-04-04T00:00:00.000Z	24.8304
2023-04-05T00:00:00.000Z	25.2152
2023-04-06T00:00:00.000Z	25.0013
2023-04-07T00:00:00.000Z	25.9281
2023-04-08T00:00:00.000Z	29.0427
2023-04-09T00:00:00.000Z	29.318
2023-04-10T00:00:00.000Z	28.5895
2023-04-11T00:00:00.000Z	27.5693
2023-04-12T00:00:00.000Z	27.9528
2023-04-13T00:00:00.000Z	27.7182
2023-04-14T00:00:00.000Z	27.4044
2023-04-15T00:00:00.000Z	27.391
2023-04-16T00:00:00.000Z	27.6896
2023-04-17T00:00:00.000Z	28.3713
2023-04-18T00:00:00.000Z	28.7861
2023-04-19T00:00:00.000Z	28.8296
2023-04-20T00:00:00.000Z	29.3002
2023-04-21T00:00:00.000Z	29.5476
2023-04-22T00:00:00.000Z	29.2369
2023-04-23T00:00:00.000Z	29.3338
2023-04-24T00:00:00.000Z	29.6961
2023-04-25T00:00:00.000Z	30.1976
2023-04-26T00:00:00.000Z	30.3402
2023-04-27T00:00:00.000Z	30.3357
2023-04-28T00:00:00.000Z	30.3566
2023-04-29T00:00:00.000Z	30.3041
2023-04-30T00:00:00.000Z	30.3
2023-05-01T00:00:00.000Z	30.3595
2023-05-02T00:00:00.000Z	30.5038
2023-05-03T00:00:00.000Z	30.4785
2023-05-04T00:00:00.000Z	30.1756
2023-05-05T00:00:00.000Z	29.9236
2023-05-06T00:00:00.000Z	30.0413
2023-05-07T00:00:00.000Z	29.4825
2023-05-08T00:00:00.000Z	27.9757
2023-05-09T00:00:00.000Z	28.6067
2023-05-10T00:00:00.000Z	29.2173
2023-05-11T00:00:00.000Z	29.8377
2023-05-12T00:00:00.000Z	29.8706
2023-05-13T00:00:00.000Z	30.0718
2023-05-14T00:00:00.000Z	30.2529
2023-05-15T00:00:00.000Z	30.5303
2023-05-16T00:00:00.000Z	30.7498
2023-05-17T00:00:00.000Z	30.7915
2023-05-18T00:00:00.000Z	30.728
2023-05-19T00:00:00.000Z	30.8445
2023-05-20T00:00:00.000Z	30.4314
2023-05-21T00:00:00.000Z	30.3779
2023-05-22T00:00:00.000Z	30.6259
2023-05-23T00:00:00.000Z	30.7275
2023-05-24T00:00:00.000Z	30.8558
2023-05-25T00:00:00.000Z	30.9001
2023-05-26T00:00:00.000Z	30.7901
2023-05-27T00:00:00.000Z	30.7365
2023-05-28T00:00:00.000Z	30.7942
2023-05-29T00:00:00.000Z	30.8258
2023-05-30T00:00:00.000Z	30.7923
2023-05-31T00:00:00.000Z	30.5956
2023-06-01T00:00:00.000Z	30.541
2023-06-02T00:00:00.000Z	30.5099
2023-06-03T00:00:00.000Z	30.5457
2023-06-04T00:00:00.000Z	30.544
2023-06-05T00:00:00.000Z	30.3731
2023-06-06T00:00:00.000Z	30.4252
2023-06-07T00:00:00.000Z	30.4741
2023-06-08T00:00:00.000Z	30.393
2023-06-09T00:00:00.000Z	30.3263
2023-06-10T00:00:00.000Z	30.2444
2023-06-11T00:00:00.000Z	30.3743
2023-06-12T00:00:00.000Z	30.651
2023-06-13T00:00:00.000Z	30.4921
2023-06-14T00:00:00.000Z	30.3676
2023-06-15T00:00:00.000Z	30.2857
2023-06-16T00:00:00.000Z	30.1509
2023-06-17T00:00:00.000Z	29.8853
2023-06-18T00:00:00.000Z	30.0508
2023-06-19T00:00:00.000Z	30.0298
2023-06-20T00:00:00.000Z	30.0316
2023-06-21T00:00:00.000Z	30.222
2023-06-22T00:00:00.000Z	29.966
2023-06-23T00:00:00.000Z	29.9279
2023-06-24T00:00:00.000Z	29.9292
2023-06-25T00:00:00.000Z	29.9065
2023-06-26T00:00:00.000Z	30.195
2023-06-27T00:00:00.000Z	30.2012
2023-06-28T00:00:00.000Z	30.2234
2023-06-29T00:00:00.000Z	30.2291
2023-06-30T00:00:00.000Z	30.051
2023-07-01T00:00:00.000Z	30.1043
2023-07-02T00:00:00.000Z	30.2796
2023-07-03T00:00:00.000Z	30.1325
2023-07-04T00:00:00.000Z	30.1379
2023-07-05T00:00:00.000Z	30.0766
2023-07-06T00:00:00.000Z	30.0653
2023-07-07T00:00:00.000Z	30.0571
2023-07-08T00:00:00.000Z	30.0986
2023-07-09T00:00:00.000Z	30.0685
2023-07-10T00:00:00.000Z	29.9297
2023-07-11T00:00:00.000Z	29.7985
2023-07-12T00:00:00.000Z	29.6672
2023-07-13T00:00:00.000Z	29.6984
2023-07-14T00:00:00.000Z	29.7438
2023-07-15T00:00:00.000Z	29.9782
2023-07-16T00:00:00.000Z	30.0437
2023-07-17T00:00:00.000Z	29.7439
2023-07-18T00:00:00.000Z	29.591
2023-07-19T00:00:00.000Z	29.5958
2023-07-20T00:00:00.000Z	29.6384
2023-07-21T00:00:00.000Z	29.2629
2023-07-22T00:00:00.000Z	29.3272
2023-07-23T00:00:00.000Z	29.5787
2023-07-24T00:00:00.000Z	29.2842
2023-07-25T00:00:00.000Z	29.04
2023-07-26T00:00:00.000Z	29.0779
2023-07-27T00:00:00.000Z	29.4311
2023-07-28T00:00:00.000Z	29.9964
2023-07-29T00:00:00.000Z	30.064
2023-07-30T00:00:00.000Z	30.0487
2023-07-31T00:00:00.000Z	30.0239
2023-08-01T00:00:00.000Z	30.067
2023-08-02T00:00:00.000Z	29.8447
2023-08-03T00:00:00.000Z	29.5485
2023-08-04T00:00:00.000Z	29.2012
2023-08-05T00:00:00.000Z	28.6635
2023-08-06T00:00:00.000Z	28.0665
2023-08-07T00:00:00.000Z	27.9114
2023-08-08T00:00:00.000Z	29.4591
2023-08-09T00:00:00.000Z	29.9476
2023-08-10T00:00:00.000Z	30.2291
2023-08-11T00:00:00.000Z	30.4862
2023-08-12T00:00:00.000Z	30.4436
2023-08-13T00:00:00.000Z	30.2381
2023-08-14T00:00:00.000Z	30.4998
2023-08-15T00:00:00.000Z	30.1033
2023-08-16T00:00:00.000Z	29.6574
2023-08-17T00:00:00.000Z	29.7161
2023-08-18T00:00:00.000Z	29.8819
2023-08-19T00:00:00.000Z	29.5819
2023-08-20T00:00:00.000Z	29.624
2023-08-21T00:00:00.000Z	30.007
2023-08-22T00:00:00.000Z	29.9761
2023-08-23T00:00:00.000Z	29.9013
2023-08-24T00:00:00.000Z	29.6909
2023-08-25T00:00:00.000Z	29.6886
2023-08-26T00:00:00.000Z	29.7314
2023-08-27T00:00:00.000Z	29.7893
2023-08-28T00:00:00.000Z	29.5972
2023-08-29T00:00:00.000Z	29.6546
2023-08-30T00:00:00.000Z	29.8959
2023-08-31T00:00:00.000Z	30.0285
2023-09-01T00:00:00.000Z	30.2359
2023-09-02T00:00:00.000Z	30.2117
2023-09-03T00:00:00.000Z	30.4002
2023-09-04T00:00:00.000Z	30.2705
2023-09-05T00:00:00.000Z	30.3383
2023-09-06T00:00:00.000Z	30.164
2023-09-07T00:00:00.000Z	30.2416
2023-09-08T00:00:00.000Z	30.4876
2023-09-09T00:00:00.000Z	30.3463
2023-09-10T00:00:00.000Z	30.2995
2023-09-11T00:00:00.000Z	30.4073
2023-09-12T00:00:00.000Z	30.5091
2023-09-13T00:00:00.000Z	30.5995
2023-09-14T00:00:00.000Z	30.644
2023-09-15T00:00:00.000Z	30.6632
2023-09-16T00:00:00.000Z	30.4944
2023-09-17T00:00:00.000Z	30.479
2023-09-18T00:00:00.000Z	30.4697
2023-09-19T00:00:00.000Z	30.3179
2023-09-20T00:00:00.000Z	30.1866
2023-09-21T00:00:00.000Z	29.8818
2023-09-22T00:00:00.000Z	29.8995
2023-09-23T00:00:00.000Z	30.2091
2023-09-24T00:00:00.000Z	30.6786

## Sheet: daily_oxygen
S1 Table. Daily satellite measurements of oxygen from April 2022 to September 2023 in Santa Elena Bay, Costa Rica.
time	o2 (mmol/m3)
2022-04-15T00:00:00.000Z	221.045
2022-04-16T00:00:00.000Z	220.859
2022-04-17T00:00:00.000Z	221.932
2022-04-18T00:00:00.000Z	223.391
2022-04-19T00:00:00.000Z	223.638
2022-04-20T00:00:00.000Z	223.348
2022-04-21T00:00:00.000Z	223.015
2022-04-22T00:00:00.000Z	222.913
2022-04-23T00:00:00.000Z	222.542
2022-04-24T00:00:00.000Z	222.051
2022-04-25T00:00:00.000Z	221.401
2022-04-26T00:00:00.000Z	220.466
2022-04-27T00:00:00.000Z	219.771
2022-04-28T00:00:00.000Z	218.945
2022-04-29T00:00:00.000Z	218.422
2022-04-30T00:00:00.000Z	218.54
2022-05-01T00:00:00.000Z	219.297
2022-05-02T00:00:00.000Z	219.778
2022-05-03T00:00:00.000Z	219.774
2022-05-04T00:00:00.000Z	219.45
2022-05-05T00:00:00.000Z	219.811
2022-05-06T00:00:00.000Z	220.775
2022-05-07T00:00:00.000Z	222.173
2022-05-08T00:00:00.000Z	222.947
2022-05-09T00:00:00.000Z	223.279
2022-05-10T00:00:00.000Z	223.225
2022-05-11T00:00:00.000Z	222.089
2022-05-12T00:00:00.000Z	220.601
2022-05-13T00:00:00.000Z	219.977
2022-05-14T00:00:00.000Z	221.22
2022-05-15T00:00:00.000Z	222.688
2022-05-16T00:00:00.000Z	223.363
2022-05-17T00:00:00.000Z	224.415
2022-05-18T00:00:00.000Z	226.025
2022-05-19T00:00:00.000Z	228.341
2022-05-20T00:00:00.000Z	227.889
2022-05-21T00:00:00.000Z	229.106
2022-05-22T00:00:00.000Z	228.645
2022-05-23T00:00:00.000Z	226.958
2022-05-24T00:00:00.000Z	226.105
2022-05-25T00:00:00.000Z	225.67
2022-05-26T00:00:00.000Z	225.462
2022-05-27T00:00:00.000Z	224.778
2022-05-28T00:00:00.000Z	224.332
2022-05-29T00:00:00.000Z	224.438
2022-05-30T00:00:00.000Z	224.998
2022-05-31T00:00:00.000Z	225.11
2022-06-01T00:00:00.000Z	226.272
2022-06-02T00:00:00.000Z	227.596
2022-06-03T00:00:00.000Z	226.912
2022-06-04T00:00:00.000Z	226.369
2022-06-05T00:00:00.000Z	226.283
2022-06-06T00:00:00.000Z	225.761
2022-06-07T00:00:00.000Z	225.098
2022-06-08T00:00:00.000Z	224.345
2022-06-09T00:00:00.000Z	223.869
2022-06-10T00:00:00.000Z	223.653
2022-06-11T00:00:00.000Z	222.318
2022-06-12T00:00:00.000Z	220.577
2022-06-13T00:00:00.000Z	218.619
2022-06-14T00:00:00.000Z	218.558
2022-06-15T00:00:00.000Z	219.333
2022-06-16T00:00:00.000Z	220.181
2022-06-17T00:00:00.000Z	221.916
2022-06-18T00:00:00.000Z	222.765
2022-06-19T00:00:00.000Z	223.103
2022-06-20T00:00:00.000Z	223.039
2022-06-21T00:00:00.000Z	223.208
2022-06-22T00:00:00.000Z	223.443
2022-06-23T00:00:00.000Z	223.124
2022-06-24T00:00:00.000Z	223.973
2022-06-25T00:00:00.000Z	224.199
2022-06-26T00:00:00.000Z	223.769
2022-06-27T00:00:00.000Z	224.193
2022-06-28T00:00:00.000Z	224.609
2022-06-29T00:00:00.000Z	224.588
2022-06-30T00:00:00.000Z	224.158
2022-07-01T00:00:00.000Z	223.747
2022-07-02T00:00:00.000Z	219.855
2022-07-03T00:00:00.000Z	218.348
2022-07-04T00:00:00.000Z	219.835
2022-07-05T00:00:00.000Z	220.012
2022-07-06T00:00:00.000Z	219.83
2022-07-07T00:00:00.000Z	219.383
2022-07-08T00:00:00.000Z	218.785
2022-07-09T00:00:00.000Z	218.56
2022-07-10T00:00:00.000Z	218.837
2022-07-11T00:00:00.000Z	218.523
2022-07-12T00:00:00.000Z	217.79
2022-07-13T00:00:00.000Z	217.145
2022-07-14T00:00:00.000Z	216.698
2022-07-15T00:00:00.000Z	216.796
2022-07-16T00:00:00.000Z	216.74
2022-07-17T00:00:00.000Z	216.769
2022-07-18T00:00:00.000Z	217.367
2022-07-19T00:00:00.000Z	217.645
2022-07-20T00:00:00.000Z	217.733
2022-07-21T00:00:00.000Z	217.681
2022-07-22T00:00:00.000Z	217.688
2022-07-23T00:00:00.000Z	217.525
2022-07-24T00:00:00.000Z	217.585
2022-07-25T00:00:00.000Z	217.684
2022-07-26T00:00:00.000Z	217.798
2022-07-27T00:00:00.000Z	217.458
2022-07-28T00:00:00.000Z	217.67
2022-07-29T00:00:00.000Z	217.45
2022-07-30T00:00:00.000Z	216.766
2022-07-31T00:00:00.000Z	216.359
2022-08-01T00:00:00.000Z	216.441
2022-08-02T00:00:00.000Z	216.453
2022-08-03T00:00:00.000Z	216.336
2022-08-04T00:00:00.000Z	216.809
2022-08-05T00:00:00.000Z	217.606
2022-08-06T00:00:00.000Z	217.859
2022-08-07T00:00:00.000Z	217.474
2022-08-08T00:00:00.000Z	217.202
2022-08-09T00:00:00.000Z	217.397
2022-08-10T00:00:00.000Z	217.545
2022-08-11T00:00:00.000Z	217.853
2022-08-12T00:00:00.000Z	218.469
2022-08-13T00:00:00.000Z	218.458
2022-08-14T00:00:00.000Z	218.926
2022-08-15T00:00:00.000Z	219.221
2022-08-16T00:00:00.000Z	220.147
2022-08-17T00:00:00.000Z	221.605
2022-08-18T00:00:00.000Z	222.597
2022-08-19T00:00:00.000Z	221.854
2022-08-20T00:00:00.000Z	221.322
2022-08-21T00:00:00.000Z	222.127
2022-08-22T00:00:00.000Z	222.634
2022-08-23T00:00:00.000Z	223.265
2022-08-24T00:00:00.000Z	223.7
2022-08-25T00:00:00.000Z	225.007
2022-08-26T00:00:00.000Z	225.442
2022-08-27T00:00:00.000Z	225.159
2022-08-28T00:00:00.000Z	225.105
2022-08-29T00:00:00.000Z	225.142
2022-08-30T00:00:00.000Z	225.374
2022-08-31T00:00:00.000Z	226.365
2022-09-01T00:00:00.000Z	227.067
2022-09-02T00:00:00.000Z	227.302
2022-09-03T00:00:00.000Z	226.74
2022-09-04T00:00:00.000Z	225.906
2022-09-05T00:00:00.000Z	225.698
2022-09-06T00:00:00.000Z	225.189
2022-09-07T00:00:00.000Z	224.2
2022-09-08T00:00:00.000Z	223.842
2022-09-09T00:00:00.000Z	222.726
2022-09-10T00:00:00.000Z	220.531
2022-09-11T00:00:00.000Z	220.182
2022-09-12T00:00:00.000Z	220.605
2022-09-13T00:00:00.000Z	221.021
2022-09-14T00:00:00.000Z	221.062
2022-09-15T00:00:00.000Z	220.922
2022-09-16T00:00:00.000Z	221.33
2022-09-17T00:00:00.000Z	221.21
2022-09-18T00:00:00.000Z	221.036
2022-09-19T00:00:00.000Z	221.017
2022-09-20T00:00:00.000Z	220.654
2022-09-21T00:00:00.000Z	219.58
2022-09-22T00:00:00.000Z	218.565
2022-09-23T00:00:00.000Z	218.029
2022-09-24T00:00:00.000Z	217.265
2022-09-25T00:00:00.000Z	216.48
2022-09-26T00:00:00.000Z	215.74
2022-09-27T00:00:00.000Z	214.959
2022-09-28T00:00:00.000Z	215.014
2022-09-29T00:00:00.000Z	215.786
2022-09-30T00:00:00.000Z	216.416
2022-10-01T00:00:00.000Z	216.466
2022-10-02T00:00:00.000Z	216.607
2022-10-03T00:00:00.000Z	216.196
2022-10-04T00:00:00.000Z	215.229
2022-10-05T00:00:00.000Z	215.117
2022-10-06T00:00:00.000Z	215.77
2022-10-07T00:00:00.000Z	216.98
2022-10-08T00:00:00.000Z	217.653
2022-10-09T00:00:00.000Z	214.603
2022-10-10T00:00:00.000Z	214.394
2022-10-11T00:00:00.000Z	216.057
2022-10-12T00:00:00.000Z	217.565
2022-10-13T00:00:00.000Z	219.087
2022-10-14T00:00:00.000Z	220.139
2022-10-15T00:00:00.000Z	220.29
2022-10-16T00:00:00.000Z	220.414
2022-10-17T00:00:00.000Z	221.403
2022-10-18T00:00:00.000Z	222.721
2022-10-19T00:00:00.000Z	223.877
2022-10-20T00:00:00.000Z	224.072
2022-10-21T00:00:00.000Z	224.219
2022-10-22T00:00:00.000Z	224.538
2022-10-23T00:00:00.000Z	223.385
2022-10-24T00:00:00.000Z	222.276
2022-10-25T00:00:00.000Z	221.822
2022-10-26T00:00:00.000Z	222.003
2022-10-27T00:00:00.000Z	222.455
2022-10-28T00:00:00.000Z	222.024
2022-10-29T00:00:00.000Z	221.705
2022-10-30T00:00:00.000Z	221.747
2022-10-31T00:00:00.000Z	222.222
2022-11-01T00:00:00.000Z	223.01
2022-11-02T00:00:00.000Z	223.678
2022-11-03T00:00:00.000Z	223.834
2022-11-04T00:00:00.000Z	223.355
2022-11-05T00:00:00.000Z	222.916
2022-11-06T00:00:00.000Z	221.936
2022-11-07T00:00:00.000Z	218.564
2022-11-08T00:00:00.000Z	219.991
2022-11-09T00:00:00.000Z	221.735
2022-11-10T00:00:00.000Z	222.731
2022-11-11T00:00:00.000Z	222.554
2022-11-12T00:00:00.000Z	221.811
2022-11-13T00:00:00.000Z	221.857
2022-11-14T00:00:00.000Z	221.397
2022-11-15T00:00:00.000Z	221.647
2022-11-16T00:00:00.000Z	222.123
2022-11-17T00:00:00.000Z	222.236
2022-11-18T00:00:00.000Z	222.574
2022-11-19T00:00:00.000Z	223.711
2022-11-20T00:00:00.000Z	225.11
2022-11-21T00:00:00.000Z	226.096
2022-11-22T00:00:00.000Z	227.262
2022-11-23T00:00:00.000Z	227.976
2022-11-24T00:00:00.000Z	228.523
2022-11-25T00:00:00.000Z	228.997
2022-11-26T00:00:00.000Z	229.263
2022-11-27T00:00:00.000Z	228.629
2022-11-28T00:00:00.000Z	229.162
2022-11-29T00:00:00.000Z	230.068
2022-11-30T00:00:00.000Z	226.617
2022-12-01T00:00:00.000Z	224.128
2022-12-02T00:00:00.000Z	226.007
2022-12-03T00:00:00.000Z	229.647
2022-12-04T00:00:00.000Z	232.151
2022-12-05T00:00:00.000Z	232.01
2022-12-06T00:00:00.000Z	230.265
2022-12-07T00:00:00.000Z	227.95
2022-12-08T00:00:00.000Z	225.881
2022-12-09T00:00:00.000Z	224.153
2022-12-10T00:00:00.000Z	224.37
2022-12-11T00:00:00.000Z	225.797
2022-12-12T00:00:00.000Z	227.575
2022-12-13T00:00:00.000Z	229.361
2022-12-14T00:00:00.000Z	229.926
2022-12-15T00:00:00.000Z	230.416
2022-12-16T00:00:00.000Z	230.528
2022-12-17T00:00:00.000Z	230.355
2022-12-18T00:00:00.000Z	230.929
2022-12-19T00:00:00.000Z	230.754
2022-12-20T00:00:00.000Z	229.492
2022-12-21T00:00:00.000Z	226.168
2022-12-22T00:00:00.000Z	224.256
2022-12-23T00:00:00.000Z	223.294
2022-12-24T00:00:00.000Z	222.101
2022-12-25T00:00:00.000Z	222.928
2022-12-26T00:00:00.000Z	224.181
2022-12-27T00:00:00.000Z	224.323
2022-12-28T00:00:00.000Z	222.727
2022-12-29T00:00:00.000Z	221.882
2022-12-30T00:00:00.000Z	223
2022-12-31T00:00:00.000Z	224.657
2023-01-01T00:00:00.000Z	226.334
2023-01-02T00:00:00.000Z	226.789
2023-01-03T00:00:00.000Z	227.991
2023-01-04T00:00:00.000Z	228.232
2023-01-05T00:00:00.000Z	226.897
2023-01-06T00:00:00.000Z	225.449
2023-01-07T00:00:00.000Z	224.906
2023-01-08T00:00:00.000Z	225.928
2023-01-09T00:00:00.000Z	227.565
2023-01-10T00:00:00.000Z	227.9
2023-01-11T00:00:00.000Z	227.102
2023-01-12T00:00:00.000Z	226.155
2023-01-13T00:00:00.000Z	224.309
2023-01-14T00:00:00.000Z	215.441
2023-01-15T00:00:00.000Z	206.716
2023-01-16T00:00:00.000Z	210
2023-01-17T00:00:00.000Z	220.076
2023-01-18T00:00:00.000Z	229.49
2023-01-19T00:00:00.000Z	234.679
2023-01-20T00:00:00.000Z	234.054
2023-01-21T00:00:00.000Z	230.842
2023-01-22T00:00:00.000Z	229.618
2023-01-23T00:00:00.000Z	229.388
2023-01-24T00:00:00.000Z	228.323
2023-01-25T00:00:00.000Z	229.064
2023-01-26T00:00:00.000Z	229.048
2023-01-27T00:00:00.000Z	222.454
2023-01-28T00:00:00.000Z	213.031
2023-01-29T00:00:00.000Z	208.208
2023-01-30T00:00:00.000Z	207.722
2023-01-31T00:00:00.000Z	219.883
2023-02-01T00:00:00.000Z	229.087
2023-02-02T00:00:00.000Z	226.809
2023-02-03T00:00:00.000Z	220.589
2023-02-04T00:00:00.000Z	211.283
2023-02-05T00:00:00.000Z	211.41
2023-02-06T00:00:00.000Z	210.083
2023-02-07T00:00:00.000Z	213.208
2023-02-08T00:00:00.000Z	219.585
2023-02-09T00:00:00.000Z	222.615
2023-02-10T00:00:00.000Z	221.496
2023-02-11T00:00:00.000Z	221.281
2023-02-12T00:00:00.000Z	219.732
2023-02-13T00:00:00.000Z	214.83
2023-02-14T00:00:00.000Z	217.9
2023-02-15T00:00:00.000Z	222.732
2023-02-16T00:00:00.000Z	224.266
2023-02-17T00:00:00.000Z	222.46
2023-02-18T00:00:00.000Z	215.051
2023-02-19T00:00:00.000Z	208.149
2023-02-20T00:00:00.000Z	202.897
2023-02-21T00:00:00.000Z	204.735
2023-02-22T00:00:00.000Z	210.446
2023-02-23T00:00:00.000Z	218.706
2023-02-24T00:00:00.000Z	223.422
2023-02-25T00:00:00.000Z	217.19
2023-02-26T00:00:00.000Z	211.757
2023-02-27T00:00:00.000Z	212.816
2023-02-28T00:00:00.000Z	220.503
2023-03-01T00:00:00.000Z	226.343
2023-03-02T00:00:00.000Z	226.159
2023-03-03T00:00:00.000Z	227.246
2023-03-04T00:00:00.000Z	229.154
2023-03-05T00:00:00.000Z	228.4
2023-03-06T00:00:00.000Z	226.659
2023-03-07T00:00:00.000Z	226.144
2023-03-08T00:00:00.000Z	226.512
2023-03-09T00:00:00.000Z	228.108
2023-03-10T00:00:00.000Z	229.747
2023-03-11T00:00:00.000Z	230.048
2023-03-12T00:00:00.000Z	230.253
2023-03-13T00:00:00.000Z	231.007
2023-03-14T00:00:00.000Z	231.452
2023-03-15T00:00:00.000Z	230.89
2023-03-16T00:00:00.000Z	230.205
2023-03-17T00:00:00.000Z	229.519
2023-03-18T00:00:00.000Z	230.088
2023-03-19T00:00:00.000Z	230.491
2023-03-20T00:00:00.000Z	229.207
2023-03-21T00:00:00.000Z	227.64
2023-03-22T00:00:00.000Z	225.366
2023-03-23T00:00:00.000Z	221.019
2023-03-24T00:00:00.000Z	220.111
2023-03-25T00:00:00.000Z	222.79
2023-03-26T00:00:00.000Z	223.256
2023-03-27T00:00:00.000Z	223.801
2023-03-28T00:00:00.000Z	224.661
2023-03-29T00:00:00.000Z	223.69
2023-03-30T00:00:00.000Z	222.709
2023-03-31T00:00:00.000Z	219.045
2023-04-01T00:00:00.000Z	217.314
2023-04-02T00:00:00.000Z	216.754
2023-04-03T00:00:00.000Z	217.361
2023-04-04T00:00:00.000Z	218.442
2023-04-05T00:00:00.000Z	220.361
2023-04-06T00:00:00.000Z	221.841
2023-04-07T00:00:00.000Z	222.953
2023-04-08T00:00:00.000Z	224.23
2023-04-09T00:00:00.000Z	223.966
2023-04-10T00:00:00.000Z	222.507
2023-04-11T00:00:00.000Z	221.226
2023-04-12T00:00:00.000Z	221.099
2023-04-13T00:00:00.000Z	221.327
2023-04-14T00:00:00.000Z	221.044
2023-04-15T00:00:00.000Z	221.03
2023-04-16T00:00:00.000Z	221.671
2023-04-17T00:00:00.000Z	222.238
2023-04-18T00:00:00.000Z	221.769
2023-04-19T00:00:00.000Z	220.16
2023-04-20T00:00:00.000Z	218.274
2023-04-21T00:00:00.000Z	217.351
2023-04-22T00:00:00.000Z	216.743
2023-04-23T00:00:00.000Z	216.543
2023-04-24T00:00:00.000Z	216.986
2023-04-25T00:00:00.000Z	217.361
2023-04-26T00:00:00.000Z	217.138
2023-04-27T00:00:00.000Z	216.896
2023-04-28T00:00:00.000Z	216.892
2023-04-29T00:00:00.000Z	217.09
2023-04-30T00:00:00.000Z	217.48
2023-05-01T00:00:00.000Z	217.915
2023-05-02T00:00:00.000Z	218.099
2023-05-03T00:00:00.000Z	217.574
2023-05-04T00:00:00.000Z	216.598
2023-05-05T00:00:00.000Z	215.538
2023-05-06T00:00:00.000Z	215.741
2023-05-07T00:00:00.000Z	217.272
2023-05-08T00:00:00.000Z	219.294
2023-05-09T00:00:00.000Z	221.293
2023-05-10T00:00:00.000Z	225.805
2023-05-11T00:00:00.000Z	228.919
2023-05-12T00:00:00.000Z	228.988
2023-05-13T00:00:00.000Z	226.97
2023-05-14T00:00:00.000Z	225.471
2023-05-15T00:00:00.000Z	224.356
2023-05-16T00:00:00.000Z	224.354
2023-05-17T00:00:00.000Z	224.82
2023-05-18T00:00:00.000Z	225.275
2023-05-19T00:00:00.000Z	224.454
2023-05-20T00:00:00.000Z	222.856
2023-05-21T00:00:00.000Z	221.538
2023-05-22T00:00:00.000Z	221.308
2023-05-23T00:00:00.000Z	221.738
2023-05-24T00:00:00.000Z	221.591
2023-05-25T00:00:00.000Z	221.195
2023-05-26T00:00:00.000Z	221.502
2023-05-27T00:00:00.000Z	221.801
2023-05-28T00:00:00.000Z	222.449
2023-05-29T00:00:00.000Z	222.239
2023-05-30T00:00:00.000Z	221.704
2023-05-31T00:00:00.000Z	222.274
2023-06-01T00:00:00.000Z	222.294
2023-06-02T00:00:00.000Z	222.284
2023-06-03T00:00:00.000Z	222.261
2023-06-04T00:00:00.000Z	221.579
2023-06-05T00:00:00.000Z	220.734
2023-06-06T00:00:00.000Z	220.233
2023-06-07T00:00:00.000Z	220.293
2023-06-08T00:00:00.000Z	219.866
2023-06-09T00:00:00.000Z	219.061
2023-06-10T00:00:00.000Z	218.257
2023-06-11T00:00:00.000Z	217.568
2023-06-12T00:00:00.000Z	216.652
2023-06-13T00:00:00.000Z	215.739
2023-06-14T00:00:00.000Z	215.125
2023-06-15T00:00:00.000Z	215.597
2023-06-16T00:00:00.000Z	216.892
2023-06-17T00:00:00.000Z	217.584
2023-06-18T00:00:00.000Z	218.721
2023-06-19T00:00:00.000Z	219.258
2023-06-20T00:00:00.000Z	220.296
2023-06-21T00:00:00.000Z	221.405
2023-06-22T00:00:00.000Z	221.954
2023-06-23T00:00:00.000Z	222.075
2023-06-24T00:00:00.000Z	222.356
2023-06-25T00:00:00.000Z	223.164
2023-06-26T00:00:00.000Z	224.157
2023-06-27T00:00:00.000Z	224.626
2023-06-28T00:00:00.000Z	224.658
2023-06-29T00:00:00.000Z	223.881
2023-06-30T00:00:00.000Z	222.303
2023-07-01T00:00:00.000Z	221.514
2023-07-02T00:00:00.000Z	221.859
2023-07-03T00:00:00.000Z	221.843
2023-07-04T00:00:00.000Z	221.694
2023-07-05T00:00:00.000Z	220.949
2023-07-06T00:00:00.000Z	220.302
2023-07-07T00:00:00.000Z	219.545
2023-07-08T00:00:00.000Z	219.208
2023-07-09T00:00:00.000Z	219.396
2023-07-10T00:00:00.000Z	219.042
2023-07-11T00:00:00.000Z	217.97
2023-07-12T00:00:00.000Z	217.071
2023-07-13T00:00:00.000Z	217.01
2023-07-14T00:00:00.000Z	216.903
2023-07-15T00:00:00.000Z	216.826
2023-07-16T00:00:00.000Z	216.966
2023-07-17T00:00:00.000Z	216.158
2023-07-18T00:00:00.000Z	215.983
2023-07-19T00:00:00.000Z	216.734
2023-07-20T00:00:00.000Z	217.421
2023-07-21T00:00:00.000Z	218.858
2023-07-22T00:00:00.000Z	220.351
2023-07-23T00:00:00.000Z	221.631
2023-07-24T00:00:00.000Z	221.728
2023-07-25T00:00:00.000Z	222.211
2023-07-26T00:00:00.000Z	223.434
2023-07-27T00:00:00.000Z	224.975
2023-07-28T00:00:00.000Z	226.383
2023-07-29T00:00:00.000Z	225.863
2023-07-30T00:00:00.000Z	223.991
2023-07-31T00:00:00.000Z	221.769
2023-08-01T00:00:00.000Z	220.929
2023-08-02T00:00:00.000Z	221.152
2023-08-03T00:00:00.000Z	221.566
2023-08-04T00:00:00.000Z	222.419
2023-08-05T00:00:00.000Z	223.506
2023-08-06T00:00:00.000Z	224.422
2023-08-07T00:00:00.000Z	225.623
2023-08-08T00:00:00.000Z	225.673
2023-08-09T00:00:00.000Z	222.632
2023-08-10T00:00:00.000Z	221.057
2023-08-11T00:00:00.000Z	221.661
2023-08-12T00:00:00.000Z	221.431
2023-08-13T00:00:00.000Z	220.5
2023-08-14T00:00:00.000Z	219.779
2023-08-15T00:00:00.000Z	219.179
2023-08-16T00:00:00.000Z	218.273
2023-08-17T00:00:00.000Z	217.3
2023-08-18T00:00:00.000Z	217.389
2023-08-19T00:00:00.000Z	217.015
2023-08-20T00:00:00.000Z	216.381
2023-08-21T00:00:00.000Z	215.966
2023-08-22T00:00:00.000Z	215.903
2023-08-23T00:00:00.000Z	214.938
2023-08-24T00:00:00.000Z	212.891
2023-08-25T00:00:00.000Z	212.208
2023-08-26T00:00:00.000Z	213.545
2023-08-27T00:00:00.000Z	214.693
2023-08-28T00:00:00.000Z	214.785
2023-08-29T00:00:00.000Z	214.359
2023-08-30T00:00:00.000Z	214.252
2023-08-31T00:00:00.000Z	213.442
2023-09-01T00:00:00.000Z	212.744
2023-09-02T00:00:00.000Z	212.684
2023-09-03T00:00:00.000Z	213.459
2023-09-04T00:00:00.000Z	214.863
2023-09-05T00:00:00.000Z	215.89
2023-09-06T00:00:00.000Z	215.758
2023-09-07T00:00:00.000Z	214.992
2023-09-08T00:00:00.000Z	215.012
2023-09-09T00:00:00.000Z	215.547
2023-09-10T00:00:00.000Z	216.535
2023-09-11T00:00:00.000Z	217.626
2023-09-12T00:00:00.000Z	218.221
2023-09-13T00:00:00.000Z	218.233
2023-09-14T00:00:00.000Z	218.392

## Sheet: daily_nitrate
S1 Table. Daily satellite measurements of nitrate concentrations from April 2022 to September 2023 in Santa Elena Bay, Costa Rica.
time	no3 (mmol/m3)
2022-04-15T00:00:00.000Z	1.59917
2022-04-16T00:00:00.000Z	1.43633
2022-04-17T00:00:00.000Z	1.05432
2022-04-18T00:00:00.000Z	0.626331
2022-04-19T00:00:00.000Z	0.369266
2022-04-20T00:00:00.000Z	0.266253
2022-04-21T00:00:00.000Z	0.21088
2022-04-22T00:00:00.000Z	0.16789
2022-04-23T00:00:00.000Z	0.147739
2022-04-24T00:00:00.000Z	0.143464
2022-04-25T00:00:00.000Z	0.136794
2022-04-26T00:00:00.000Z	0.117797
2022-04-27T00:00:00.000Z	0.102214
2022-04-28T00:00:00.000Z	0.115595
2022-04-29T00:00:00.000Z	0.125924
2022-04-30T00:00:00.000Z	0.110245
2022-05-01T00:00:00.000Z	0.0847332
2022-05-02T00:00:00.000Z	0.0677365
2022-05-03T00:00:00.000Z	0.0645374
2022-05-04T00:00:00.000Z	0.0797081
2022-05-05T00:00:00.000Z	0.0902869
2022-05-06T00:00:00.000Z	0.0964058
2022-05-07T00:00:00.000Z	0.111276
2022-05-08T00:00:00.000Z	0.114032
2022-05-09T00:00:00.000Z	0.104583
2022-05-10T00:00:00.000Z	0.100022
2022-05-11T00:00:00.000Z	0.10332
2022-05-12T00:00:00.000Z	0.114346
2022-05-13T00:00:00.000Z	0.151064
2022-05-14T00:00:00.000Z	0.171444
2022-05-15T00:00:00.000Z	0.186114
2022-05-16T00:00:00.000Z	0.20393
2022-05-17T00:00:00.000Z	0.215689
2022-05-18T00:00:00.000Z	0.203891
2022-05-19T00:00:00.000Z	0.187065
2022-05-20T00:00:00.000Z	0.185651
2022-05-21T00:00:00.000Z	0.16233
2022-05-22T00:00:00.000Z	0.172199
2022-05-23T00:00:00.000Z	0.191733
2022-05-24T00:00:00.000Z	0.248817
2022-05-25T00:00:00.000Z	0.290619
2022-05-26T00:00:00.000Z	0.285127
2022-05-27T00:00:00.000Z	0.258834
2022-05-28T00:00:00.000Z	0.225583
2022-05-29T00:00:00.000Z	0.202432
2022-05-30T00:00:00.000Z	0.195228
2022-05-31T00:00:00.000Z	0.189666
2022-06-01T00:00:00.000Z	0.142516
2022-06-02T00:00:00.000Z	0.126729
2022-06-03T00:00:00.000Z	0.122934
2022-06-04T00:00:00.000Z	0.117758
2022-06-05T00:00:00.000Z	0.11227
2022-06-06T00:00:00.000Z	0.114195
2022-06-07T00:00:00.000Z	0.118436
2022-06-08T00:00:00.000Z	0.127673
2022-06-09T00:00:00.000Z	0.140069
2022-06-10T00:00:00.000Z	0.167329
2022-06-11T00:00:00.000Z	0.3204
2022-06-12T00:00:00.000Z	0.528072
2022-06-13T00:00:00.000Z	0.760998
2022-06-14T00:00:00.000Z	0.879089
2022-06-15T00:00:00.000Z	0.841634
2022-06-16T00:00:00.000Z	0.743441
2022-06-17T00:00:00.000Z	0.62992
2022-06-18T00:00:00.000Z	0.542237
2022-06-19T00:00:00.000Z	0.479273
2022-06-20T00:00:00.000Z	0.412067
2022-06-21T00:00:00.000Z	0.324515
2022-06-22T00:00:00.000Z	0.272798
2022-06-23T00:00:00.000Z	0.319609
2022-06-24T00:00:00.000Z	0.336062
2022-06-25T00:00:00.000Z	0.287158
2022-06-26T00:00:00.000Z	0.262125
2022-06-27T00:00:00.000Z	0.228593
2022-06-28T00:00:00.000Z	0.194602
2022-06-29T00:00:00.000Z	0.174229
2022-06-30T00:00:00.000Z	0.235519
2022-07-01T00:00:00.000Z	0.347726
2022-07-02T00:00:00.000Z	0.385041
2022-07-03T00:00:00.000Z	0.358125
2022-07-04T00:00:00.000Z	0.265303
2022-07-05T00:00:00.000Z	0.247264
2022-07-06T00:00:00.000Z	0.243906
2022-07-07T00:00:00.000Z	0.196123
2022-07-08T00:00:00.000Z	0.15172
2022-07-09T00:00:00.000Z	0.163957
2022-07-10T00:00:00.000Z	0.186975
2022-07-11T00:00:00.000Z	0.179562
2022-07-12T00:00:00.000Z	0.164048
2022-07-13T00:00:00.000Z	0.166798
2022-07-14T00:00:00.000Z	0.175964
2022-07-15T00:00:00.000Z	0.160412
2022-07-16T00:00:00.000Z	0.155911
2022-07-17T00:00:00.000Z	0.152519
2022-07-18T00:00:00.000Z	0.159232
2022-07-19T00:00:00.000Z	0.173122
2022-07-20T00:00:00.000Z	0.169122
2022-07-21T00:00:00.000Z	0.175887
2022-07-22T00:00:00.000Z	0.179803
2022-07-23T00:00:00.000Z	0.179797
2022-07-24T00:00:00.000Z	0.197521
2022-07-25T00:00:00.000Z	0.211748
2022-07-26T00:00:00.000Z	0.226742
2022-07-27T00:00:00.000Z	0.234235
2022-07-28T00:00:00.000Z	0.203137
2022-07-29T00:00:00.000Z	0.162788
2022-07-30T00:00:00.000Z	0.150662
2022-07-31T00:00:00.000Z	0.142354
2022-08-01T00:00:00.000Z	0.144281
2022-08-02T00:00:00.000Z	0.17992
2022-08-03T00:00:00.000Z	0.248063
2022-08-04T00:00:00.000Z	0.330043
2022-08-05T00:00:00.000Z	0.387649
2022-08-06T00:00:00.000Z	0.434659
2022-08-07T00:00:00.000Z	0.498414
2022-08-08T00:00:00.000Z	0.552311
2022-08-09T00:00:00.000Z	0.579197
2022-08-10T00:00:00.000Z	0.605123
2022-08-11T00:00:00.000Z	0.632607
2022-08-12T00:00:00.000Z	0.659344
2022-08-13T00:00:00.000Z	0.716039
2022-08-14T00:00:00.000Z	0.75701
2022-08-15T00:00:00.000Z	0.755663
2022-08-16T00:00:00.000Z	0.592266
2022-08-17T00:00:00.000Z	0.484575
2022-08-18T00:00:00.000Z	0.342976
2022-08-19T00:00:00.000Z	0.247297
2022-08-20T00:00:00.000Z	0.258991
2022-08-21T00:00:00.000Z	0.227921
2022-08-22T00:00:00.000Z	0.211022
2022-08-23T00:00:00.000Z	0.225542
2022-08-24T00:00:00.000Z	0.241723
2022-08-25T00:00:00.000Z	0.195994
2022-08-26T00:00:00.000Z	0.187645
2022-08-27T00:00:00.000Z	0.168726
2022-08-28T00:00:00.000Z	0.193104
2022-08-29T00:00:00.000Z	0.186094
2022-08-30T00:00:00.000Z	0.182579
2022-08-31T00:00:00.000Z	0.236974
2022-09-01T00:00:00.000Z	0.241951
2022-09-02T00:00:00.000Z	0.223481
2022-09-03T00:00:00.000Z	0.205239
2022-09-04T00:00:00.000Z	0.207404
2022-09-05T00:00:00.000Z	0.240989
2022-09-06T00:00:00.000Z	0.249529
2022-09-07T00:00:00.000Z	0.278037
2022-09-08T00:00:00.000Z	0.270286
2022-09-09T00:00:00.000Z	0.219975
2022-09-10T00:00:00.000Z	0.330615
2022-09-11T00:00:00.000Z	0.370883
2022-09-12T00:00:00.000Z	0.2989
2022-09-13T00:00:00.000Z	0.364849
2022-09-14T00:00:00.000Z	0.377766
2022-09-15T00:00:00.000Z	0.382266
2022-09-16T00:00:00.000Z	0.336735
2022-09-17T00:00:00.000Z	0.31018
2022-09-18T00:00:00.000Z	0.285422
2022-09-19T00:00:00.000Z	0.249983
2022-09-20T00:00:00.000Z	0.21287
2022-09-21T00:00:00.000Z	0.186308
2022-09-22T00:00:00.000Z	0.181626
2022-09-23T00:00:00.000Z	0.218563
2022-09-24T00:00:00.000Z	0.271068
2022-09-25T00:00:00.000Z	0.358302
2022-09-26T00:00:00.000Z	0.31623
2022-09-27T00:00:00.000Z	0.261877
2022-09-28T00:00:00.000Z	0.296751
2022-09-29T00:00:00.000Z	0.381426
2022-09-30T00:00:00.000Z	0.478762
2022-10-01T00:00:00.000Z	0.507297
2022-10-02T00:00:00.000Z	0.567938
2022-10-03T00:00:00.000Z	0.489247
2022-10-04T00:00:00.000Z	0.367754
2022-10-05T00:00:00.000Z	0.397497
2022-10-06T00:00:00.000Z	0.42158
2022-10-07T00:00:00.000Z	0.510164
2022-10-08T00:00:00.000Z	0.692629
2022-10-09T00:00:00.000Z	0.883136
2022-10-10T00:00:00.000Z	0.955564
2022-10-11T00:00:00.000Z	0.906871
2022-10-12T00:00:00.000Z	0.830647
2022-10-13T00:00:00.000Z	0.791517
2022-10-14T00:00:00.000Z	0.808784
2022-10-15T00:00:00.000Z	0.708705
2022-10-16T00:00:00.000Z	0.642223
2022-10-17T00:00:00.000Z	0.526736
2022-10-18T00:00:00.000Z	0.403261
2022-10-19T00:00:00.000Z	0.367122
2022-10-20T00:00:00.000Z	0.364578
2022-10-21T00:00:00.000Z	0.396354
2022-10-22T00:00:00.000Z	0.393143
2022-10-23T00:00:00.000Z	0.343791
2022-10-24T00:00:00.000Z	0.369942
2022-10-25T00:00:00.000Z	0.395606
2022-10-26T00:00:00.000Z	0.391229
2022-10-27T00:00:00.000Z	0.345986
2022-10-28T00:00:00.000Z	0.323931
2022-10-29T00:00:00.000Z	0.331928
2022-10-30T00:00:00.000Z	0.342928
2022-10-31T00:00:00.000Z	0.345183
2022-11-01T00:00:00.000Z	0.382517
2022-11-02T00:00:00.000Z	0.374507
2022-11-03T00:00:00.000Z	0.318119
2022-11-04T00:00:00.000Z	0.295782
2022-11-05T00:00:00.000Z	0.290861
2022-11-06T00:00:00.000Z	0.354979
2022-11-07T00:00:00.000Z	0.46858
2022-11-08T00:00:00.000Z	0.401026
2022-11-09T00:00:00.000Z	0.368544
2022-11-10T00:00:00.000Z	0.322294
2022-11-11T00:00:00.000Z	0.2799
2022-11-12T00:00:00.000Z	0.259173
2022-11-13T00:00:00.000Z	0.167627
2022-11-14T00:00:00.000Z	0.171803
2022-11-15T00:00:00.000Z	0.301746
2022-11-16T00:00:00.000Z	0.505025
2022-11-17T00:00:00.000Z	0.617754
2022-11-18T00:00:00.000Z	0.598756
2022-11-19T00:00:00.000Z	0.539299
2022-11-20T00:00:00.000Z	0.419622
2022-11-21T00:00:00.000Z	0.34204
2022-11-22T00:00:00.000Z	0.27961
2022-11-23T00:00:00.000Z	0.249415
2022-11-24T00:00:00.000Z	0.239018
2022-11-25T00:00:00.000Z	0.219517
2022-11-26T00:00:00.000Z	0.226411
2022-11-27T00:00:00.000Z	0.275543
2022-11-28T00:00:00.000Z	0.204952
2022-11-29T00:00:00.000Z	0.310657
2022-11-30T00:00:00.000Z	0.935399
2022-12-01T00:00:00.000Z	1.4527
2022-12-02T00:00:00.000Z	1.44115
2022-12-03T00:00:00.000Z	1.05922
2022-12-04T00:00:00.000Z	0.812398
2022-12-05T00:00:00.000Z	0.849776
2022-12-06T00:00:00.000Z	1.06212
2022-12-07T00:00:00.000Z	1.36963
2022-12-08T00:00:00.000Z	1.65025
2022-12-09T00:00:00.000Z	1.95369
2022-12-10T00:00:00.000Z	2.00174
2022-12-11T00:00:00.000Z	1.73866
2022-12-12T00:00:00.000Z	1.39624
2022-12-13T00:00:00.000Z	0.943844
2022-12-14T00:00:00.000Z	0.638076
2022-12-15T00:00:00.000Z	0.473728
2022-12-16T00:00:00.000Z	0.399629
2022-12-17T00:00:00.000Z	0.330099
2022-12-18T00:00:00.000Z	0.307784
2022-12-19T00:00:00.000Z	0.478557
2022-12-20T00:00:00.000Z	0.841943
2022-12-21T00:00:00.000Z	1.48503
2022-12-22T00:00:00.000Z	1.89068
2022-12-23T00:00:00.000Z	2.01709
2022-12-24T00:00:00.000Z	2.11355
2022-12-25T00:00:00.000Z	2.00832
2022-12-26T00:00:00.000Z	1.86423
2022-12-27T00:00:00.000Z	1.70955
2022-12-28T00:00:00.000Z	1.94044
2022-12-29T00:00:00.000Z	2.15352
2022-12-30T00:00:00.000Z	1.96197
2022-12-31T00:00:00.000Z	1.68789
2023-01-01T00:00:00.000Z	1.35157
2023-01-02T00:00:00.000Z	1.06138
2023-01-03T00:00:00.000Z	0.712113
2023-01-04T00:00:00.000Z	0.51556
2023-01-05T00:00:00.000Z	0.509089
2023-01-06T00:00:00.000Z	0.589385
2023-01-07T00:00:00.000Z	0.828462
2023-01-08T00:00:00.000Z	0.959549
2023-01-09T00:00:00.000Z	0.827957
2023-01-10T00:00:00.000Z	0.810254
2023-01-11T00:00:00.000Z	1.00566
2023-01-12T00:00:00.000Z	1.31355
2023-01-13T00:00:00.000Z	1.77361
2023-01-14T00:00:00.000Z	3.31732
2023-01-15T00:00:00.000Z	5.07427
2023-01-16T00:00:00.000Z	5.06408
2023-01-17T00:00:00.000Z	3.68145
2023-01-18T00:00:00.000Z	2.0693
2023-01-19T00:00:00.000Z	0.944117
2023-01-20T00:00:00.000Z	0.552708
2023-01-21T00:00:00.000Z	0.679553
2023-01-22T00:00:00.000Z	0.618353
2023-01-23T00:00:00.000Z	0.492101
2023-01-24T00:00:00.000Z	0.483847
2023-01-25T00:00:00.000Z	0.469108
2023-01-26T00:00:00.000Z	0.560462
2023-01-27T00:00:00.000Z	1.71463
2023-01-28T00:00:00.000Z	3.60323
2023-01-29T00:00:00.000Z	5.06193
2023-01-30T00:00:00.000Z	5.99488
2023-01-31T00:00:00.000Z	4.91642
2023-02-01T00:00:00.000Z	3.14523
2023-02-02T00:00:00.000Z	2.74438
2023-02-03T00:00:00.000Z	3.32634
2023-02-04T00:00:00.000Z	4.65231
2023-02-05T00:00:00.000Z	4.90184
2023-02-06T00:00:00.000Z	5.19693
2023-02-07T00:00:00.000Z	4.8965
2023-02-08T00:00:00.000Z	3.92931
2023-02-09T00:00:00.000Z	3.15396
2023-02-10T00:00:00.000Z	2.9433
2023-02-11T00:00:00.000Z	2.81249
2023-02-12T00:00:00.000Z	3.01443
2023-02-13T00:00:00.000Z	3.71517
2023-02-14T00:00:00.000Z	3.39416
2023-02-15T00:00:00.000Z	2.67322
2023-02-16T00:00:00.000Z	2.41933
2023-02-17T00:00:00.000Z	2.68565
2023-02-18T00:00:00.000Z	3.78658
2023-02-19T00:00:00.000Z	5.05849
2023-02-20T00:00:00.000Z	6.4072
2023-02-21T00:00:00.000Z	6.88534
2023-02-22T00:00:00.000Z	6.53237
2023-02-23T00:00:00.000Z	5.32923
2023-02-24T00:00:00.000Z	4.11309
2023-02-25T00:00:00.000Z	4.54354
2023-02-26T00:00:00.000Z	5.39751
2023-02-27T00:00:00.000Z	5.44425
2023-02-28T00:00:00.000Z	4.38711
2023-03-01T00:00:00.000Z	3.13495
2023-03-02T00:00:00.000Z	2.52587
2023-03-03T00:00:00.000Z	1.8038
2023-03-04T00:00:00.000Z	1.08665
2023-03-05T00:00:00.000Z	0.906512
2023-03-06T00:00:00.000Z	0.939005
2023-03-07T00:00:00.000Z	1.08839
2023-03-08T00:00:00.000Z	1.16023
2023-03-09T00:00:00.000Z	0.930781
2023-03-10T00:00:00.000Z	0.666944
2023-03-11T00:00:00.000Z	0.439499
2023-03-12T00:00:00.000Z	0.241328
2023-03-13T00:00:00.000Z	0.184721
2023-03-14T00:00:00.000Z	0.13258
2023-03-15T00:00:00.000Z	0.072292
2023-03-16T00:00:00.000Z	0.0535495
2023-03-17T00:00:00.000Z	0.0892587
2023-03-18T00:00:00.000Z	0.0931207
2023-03-19T00:00:00.000Z	0.0479905
2023-03-20T00:00:00.000Z	0.0500573
2023-03-21T00:00:00.000Z	0.166654
2023-03-22T00:00:00.000Z	1.01803
2023-03-23T00:00:00.000Z	2.56459
2023-03-24T00:00:00.000Z	3.47865
2023-03-25T00:00:00.000Z	3.42611
2023-03-26T00:00:00.000Z	3.2851
2023-03-27T00:00:00.000Z	3.12521
2023-03-28T00:00:00.000Z	2.89322
2023-03-29T00:00:00.000Z	2.90501
2023-03-30T00:00:00.000Z	2.99333
2023-03-31T00:00:00.000Z	3.68346
2023-04-01T00:00:00.000Z	4.09929
2023-04-02T00:00:00.000Z	4.20515
2023-04-03T00:00:00.000Z	4.08827
2023-04-04T00:00:00.000Z	3.71182
2023-04-05T00:00:00.000Z	2.81926
2023-04-06T00:00:00.000Z	2.00578
2023-04-07T00:00:00.000Z	1.55606
2023-04-08T00:00:00.000Z	1.15028
2023-04-09T00:00:00.000Z	0.836757
2023-04-10T00:00:00.000Z	0.783581
2023-04-11T00:00:00.000Z	0.811458
2023-04-12T00:00:00.000Z	0.789083
2023-04-13T00:00:00.000Z	0.877897
2023-04-14T00:00:00.000Z	1.1486
2023-04-15T00:00:00.000Z	1.41959
2023-04-16T00:00:00.000Z	1.49219
2023-04-17T00:00:00.000Z	1.35962
2023-04-18T00:00:00.000Z	1.12552
2023-04-19T00:00:00.000Z	0.946539
2023-04-20T00:00:00.000Z	0.857297
2023-04-21T00:00:00.000Z	0.792791
2023-04-22T00:00:00.000Z	0.721646
2023-04-23T00:00:00.000Z	0.658817
2023-04-24T00:00:00.000Z	0.600178
2023-04-25T00:00:00.000Z	0.553668
2023-04-26T00:00:00.000Z	0.506562
2023-04-27T00:00:00.000Z	0.463231
2023-04-28T00:00:00.000Z	0.447907
2023-04-29T00:00:00.000Z	0.499764
2023-04-30T00:00:00.000Z	0.555049
2023-05-01T00:00:00.000Z	0.469725
2023-05-02T00:00:00.000Z	0.382577
2023-05-03T00:00:00.000Z	0.33577
2023-05-04T00:00:00.000Z	0.320707
2023-05-05T00:00:00.000Z	0.350049
2023-05-06T00:00:00.000Z	0.551069
2023-05-07T00:00:00.000Z	0.983389
2023-05-08T00:00:00.000Z	1.69616
2023-05-09T00:00:00.000Z	2.25181
2023-05-10T00:00:00.000Z	1.88578
2023-05-11T00:00:00.000Z	1.12366
2023-05-12T00:00:00.000Z	0.631825
2023-05-13T00:00:00.000Z	0.406688
2023-05-14T00:00:00.000Z	0.321599
2023-05-15T00:00:00.000Z	0.250176
2023-05-16T00:00:00.000Z	0.233885
2023-05-17T00:00:00.000Z	0.183149
2023-05-18T00:00:00.000Z	0.102281
2023-05-19T00:00:00.000Z	0.0771609
2023-05-20T00:00:00.000Z	0.0921654
2023-05-21T00:00:00.000Z	0.105199
2023-05-22T00:00:00.000Z	0.106229
2023-05-23T00:00:00.000Z	0.0997346
2023-05-24T00:00:00.000Z	0.175035
2023-05-25T00:00:00.000Z	0.284891
2023-05-26T00:00:00.000Z	0.268145
2023-05-27T00:00:00.000Z	0.188793
2023-05-28T00:00:00.000Z	0.130937
2023-05-29T00:00:00.000Z	0.143898
2023-05-30T00:00:00.000Z	0.13718
2023-05-31T00:00:00.000Z	0.0902147
2023-06-01T00:00:00.000Z	0.0960313
2023-06-02T00:00:00.000Z	0.1303
2023-06-03T00:00:00.000Z	0.103934
2023-06-04T00:00:00.000Z	0.0655235
2023-06-05T00:00:00.000Z	0.0631974
2023-06-06T00:00:00.000Z	0.0940269
2023-06-07T00:00:00.000Z	0.101864
2023-06-08T00:00:00.000Z	0.0728427
2023-06-09T00:00:00.000Z	0.0666481
2023-06-10T00:00:00.000Z	0.0706356
2023-06-11T00:00:00.000Z	0.0787828
2023-06-12T00:00:00.000Z	0.100544
2023-06-13T00:00:00.000Z	0.0920054
2023-06-14T00:00:00.000Z	0.119079
2023-06-15T00:00:00.000Z	0.156588
2023-06-16T00:00:00.000Z	0.181737
2023-06-17T00:00:00.000Z	0.205171
2023-06-18T00:00:00.000Z	0.218074
2023-06-19T00:00:00.000Z	0.247025
2023-06-20T00:00:00.000Z	0.313688
2023-06-21T00:00:00.000Z	0.332236
2023-06-22T00:00:00.000Z	0.287139
2023-06-23T00:00:00.000Z	0.251347
2023-06-24T00:00:00.000Z	0.229482
2023-06-25T00:00:00.000Z	0.254852
2023-06-26T00:00:00.000Z	0.287312
2023-06-27T00:00:00.000Z	0.254308
2023-06-28T00:00:00.000Z	0.214776
2023-06-29T00:00:00.000Z	0.21861
2023-06-30T00:00:00.000Z	0.213825
2023-07-01T00:00:00.000Z	0.188048
2023-07-02T00:00:00.000Z	0.17529
2023-07-03T00:00:00.000Z	0.160816
2023-07-04T00:00:00.000Z	0.155828
2023-07-05T00:00:00.000Z	0.152259
2023-07-06T00:00:00.000Z	0.149793
2023-07-07T00:00:00.000Z	0.139135
2023-07-08T00:00:00.000Z	0.135735
2023-07-09T00:00:00.000Z	0.123946
2023-07-10T00:00:00.000Z	0.125878
2023-07-11T00:00:00.000Z	0.157827
2023-07-12T00:00:00.000Z	0.231183
2023-07-13T00:00:00.000Z	0.267756
2023-07-14T00:00:00.000Z	0.254761
2023-07-15T00:00:00.000Z	0.240756
2023-07-16T00:00:00.000Z	0.22981
2023-07-17T00:00:00.000Z	0.231734
2023-07-18T00:00:00.000Z	0.249531
2023-07-19T00:00:00.000Z	0.264115
2023-07-20T00:00:00.000Z	0.268105
2023-07-21T00:00:00.000Z	0.283271
2023-07-22T00:00:00.000Z	0.253192
2023-07-23T00:00:00.000Z	0.204284
2023-07-24T00:00:00.000Z	0.226378
2023-07-25T00:00:00.000Z	0.316071
2023-07-26T00:00:00.000Z	0.451552
2023-07-27T00:00:00.000Z	0.489597
2023-07-28T00:00:00.000Z	0.329154
2023-07-29T00:00:00.000Z	0.227896
2023-07-30T00:00:00.000Z	0.203772
2023-07-31T00:00:00.000Z	0.181688
2023-08-01T00:00:00.000Z	0.177102
2023-08-02T00:00:00.000Z	0.165785
2023-08-03T00:00:00.000Z	0.16801
2023-08-04T00:00:00.000Z	0.236633
2023-08-05T00:00:00.000Z	0.405471
2023-08-06T00:00:00.000Z	0.572225
2023-08-07T00:00:00.000Z	0.596953
2023-08-08T00:00:00.000Z	0.786522
2023-08-09T00:00:00.000Z	0.995562
2023-08-10T00:00:00.000Z	0.863388
2023-08-11T00:00:00.000Z	0.543721
2023-08-12T00:00:00.000Z	0.325461
2023-08-13T00:00:00.000Z	0.262334
2023-08-14T00:00:00.000Z	0.235542
2023-08-15T00:00:00.000Z	0.19998
2023-08-16T00:00:00.000Z	0.214849
2023-08-17T00:00:00.000Z	0.239413
2023-08-18T00:00:00.000Z	0.208238
2023-08-19T00:00:00.000Z	0.215835
2023-08-20T00:00:00.000Z	0.249063
2023-08-21T00:00:00.000Z	0.254552
2023-08-22T00:00:00.000Z	0.245553
2023-08-23T00:00:00.000Z	0.23296
2023-08-24T00:00:00.000Z	0.293902
2023-08-25T00:00:00.000Z	0.361567
2023-08-26T00:00:00.000Z	0.355413
2023-08-27T00:00:00.000Z	0.293709
2023-08-28T00:00:00.000Z	0.209506
2023-08-29T00:00:00.000Z	0.202056
2023-08-30T00:00:00.000Z	0.212419
2023-08-31T00:00:00.000Z	0.211133
2023-09-01T00:00:00.000Z	0.201634
2023-09-02T00:00:00.000Z	0.212498
2023-09-03T00:00:00.000Z	0.23857
2023-09-04T00:00:00.000Z	0.236883
2023-09-05T00:00:00.000Z	0.241273
2023-09-06T00:00:00.000Z	0.192823
2023-09-07T00:00:00.000Z	0.186702
2023-09-08T00:00:00.000Z	0.205941
2023-09-09T00:00:00.000Z	0.222477
2023-09-10T00:00:00.000Z	0.205745
2023-09-11T00:00:00.000Z	0.184359
2023-09-12T00:00:00.000Z	0.173333
2023-09-13T00:00:00.000Z	0.177387
2023-09-14T00:00:00.000Z	0.200406

## Sheet: daily_chlorophyll
S1 Table. Daily satellite measurements of chlorophyll concentrations from April 2022 to September 2023 in Santa Elena Bay, Costa Rica.
time	chl (mg/m3)
2022-04-15T00:00:00.000Z	1.14866
2022-04-16T00:00:00.000Z	1.19334
2022-04-17T00:00:00.000Z	1.21163
2022-04-18T00:00:00.000Z	1.19225
2022-04-19T00:00:00.000Z	1.10249
2022-04-20T00:00:00.000Z	0.98667
2022-04-21T00:00:00.000Z	0.900497
2022-04-22T00:00:00.000Z	0.841393
2022-04-23T00:00:00.000Z	0.784975
2022-04-24T00:00:00.000Z	0.735079
2022-04-25T00:00:00.000Z	0.689648
2022-04-26T00:00:00.000Z	0.634945
2022-04-27T00:00:00.000Z	0.605931
2022-04-28T00:00:00.000Z	0.610044
2022-04-29T00:00:00.000Z	0.593397
2022-04-30T00:00:00.000Z	0.56207
2022-05-01T00:00:00.000Z	0.542061
2022-05-02T00:00:00.000Z	0.536875
2022-05-03T00:00:00.000Z	0.524908
2022-05-04T00:00:00.000Z	0.515571
2022-05-05T00:00:00.000Z	0.520647
2022-05-06T00:00:00.000Z	0.521757
2022-05-07T00:00:00.000Z	0.505611
2022-05-08T00:00:00.000Z	0.46693
2022-05-09T00:00:00.000Z	0.433833
2022-05-10T00:00:00.000Z	0.39445
2022-05-11T00:00:00.000Z	0.354452
2022-05-12T00:00:00.000Z	0.335932
2022-05-13T00:00:00.000Z	0.35478
2022-05-14T00:00:00.000Z	0.422336
2022-05-15T00:00:00.000Z	0.48377
2022-05-16T00:00:00.000Z	0.520461
2022-05-17T00:00:00.000Z	0.5661
2022-05-18T00:00:00.000Z	0.645114
2022-05-19T00:00:00.000Z	0.786734
2022-05-20T00:00:00.000Z	0.897408
2022-05-21T00:00:00.000Z	0.843441
2022-05-22T00:00:00.000Z	0.696265
2022-05-23T00:00:00.000Z	0.560302
2022-05-24T00:00:00.000Z	0.495891
2022-05-25T00:00:00.000Z	0.441926
2022-05-26T00:00:00.000Z	0.396201
2022-05-27T00:00:00.000Z	0.394193
2022-05-28T00:00:00.000Z	0.423607
2022-05-29T00:00:00.000Z	0.513191
2022-05-30T00:00:00.000Z	0.596326
2022-05-31T00:00:00.000Z	0.60703
2022-06-01T00:00:00.000Z	0.630896
2022-06-02T00:00:00.000Z	0.673338
2022-06-03T00:00:00.000Z	0.684499
2022-06-04T00:00:00.000Z	0.683574
2022-06-05T00:00:00.000Z	0.665509
2022-06-06T00:00:00.000Z	0.630274
2022-06-07T00:00:00.000Z	0.599667
2022-06-08T00:00:00.000Z	0.536734
2022-06-09T00:00:00.000Z	0.466612
2022-06-10T00:00:00.000Z	0.421581
2022-06-11T00:00:00.000Z	0.430403
2022-06-12T00:00:00.000Z	0.456139
2022-06-13T00:00:00.000Z	0.483313
2022-06-14T00:00:00.000Z	0.548991
2022-06-15T00:00:00.000Z	0.633329
2022-06-16T00:00:00.000Z	0.681597
2022-06-17T00:00:00.000Z	0.680738
2022-06-18T00:00:00.000Z	0.692805
2022-06-19T00:00:00.000Z	0.704183
2022-06-20T00:00:00.000Z	0.724017
2022-06-21T00:00:00.000Z	0.717674
2022-06-22T00:00:00.000Z	0.6695
2022-06-23T00:00:00.000Z	0.683328
2022-06-24T00:00:00.000Z	0.741666
2022-06-25T00:00:00.000Z	0.76117
2022-06-26T00:00:00.000Z	0.731563
2022-06-27T00:00:00.000Z	0.694471
2022-06-28T00:00:00.000Z	0.653339
2022-06-29T00:00:00.000Z	0.625998
2022-06-30T00:00:00.000Z	0.696945
2022-07-01T00:00:00.000Z	0.821614
2022-07-02T00:00:00.000Z	0.845426
2022-07-03T00:00:00.000Z	0.809383
2022-07-04T00:00:00.000Z	0.753965
2022-07-05T00:00:00.000Z	0.719812
2022-07-06T00:00:00.000Z	0.676807
2022-07-07T00:00:00.000Z	0.590893
2022-07-08T00:00:00.000Z	0.518755
2022-07-09T00:00:00.000Z	0.50361
2022-07-10T00:00:00.000Z	0.514337
2022-07-11T00:00:00.000Z	0.488169
2022-07-12T00:00:00.000Z	0.438765
2022-07-13T00:00:00.000Z	0.410728
2022-07-14T00:00:00.000Z	0.408341
2022-07-15T00:00:00.000Z	0.393975
2022-07-16T00:00:00.000Z	0.381751
2022-07-17T00:00:00.000Z	0.382256
2022-07-18T00:00:00.000Z	0.409638
2022-07-19T00:00:00.000Z	0.444815
2022-07-20T00:00:00.000Z	0.446102
2022-07-21T00:00:00.000Z	0.420699
2022-07-22T00:00:00.000Z	0.413471
2022-07-23T00:00:00.000Z	0.419504
2022-07-24T00:00:00.000Z	0.4109
2022-07-25T00:00:00.000Z	0.405777
2022-07-26T00:00:00.000Z	0.413451
2022-07-27T00:00:00.000Z	0.419998
2022-07-28T00:00:00.000Z	0.403679
2022-07-29T00:00:00.000Z	0.373757
2022-07-30T00:00:00.000Z	0.355628
2022-07-31T00:00:00.000Z	0.345427
2022-08-01T00:00:00.000Z	0.345956
2022-08-02T00:00:00.000Z	0.382409
2022-08-03T00:00:00.000Z	0.43412
2022-08-04T00:00:00.000Z	0.45492
2022-08-05T00:00:00.000Z	0.424421
2022-08-06T00:00:00.000Z	0.403507
2022-08-07T00:00:00.000Z	0.400171
2022-08-08T00:00:00.000Z	0.40378
2022-08-09T00:00:00.000Z	0.393365
2022-08-10T00:00:00.000Z	0.385121
2022-08-11T00:00:00.000Z	0.425004
2022-08-12T00:00:00.000Z	0.450846
2022-08-13T00:00:00.000Z	0.455376
2022-08-14T00:00:00.000Z	0.468167
2022-08-15T00:00:00.000Z	0.511666
2022-08-16T00:00:00.000Z	0.600873
2022-08-17T00:00:00.000Z	0.714988
2022-08-18T00:00:00.000Z	0.761734
2022-08-19T00:00:00.000Z	0.683613
2022-08-20T00:00:00.000Z	0.652609
2022-08-21T00:00:00.000Z	0.664979
2022-08-22T00:00:00.000Z	0.690034
2022-08-23T00:00:00.000Z	0.727303
2022-08-24T00:00:00.000Z	0.800305
2022-08-25T00:00:00.000Z	0.799569
2022-08-26T00:00:00.000Z	0.765949
2022-08-27T00:00:00.000Z	0.721413
2022-08-28T00:00:00.000Z	0.713475
2022-08-29T00:00:00.000Z	0.717079
2022-08-30T00:00:00.000Z	0.712553
2022-08-31T00:00:00.000Z	0.736425
2022-09-01T00:00:00.000Z	0.770933
2022-09-02T00:00:00.000Z	0.772475
2022-09-03T00:00:00.000Z	0.764562
2022-09-04T00:00:00.000Z	0.749233
2022-09-05T00:00:00.000Z	0.761842
2022-09-06T00:00:00.000Z	0.747497
2022-09-07T00:00:00.000Z	0.749816
2022-09-08T00:00:00.000Z	0.747935
2022-09-09T00:00:00.000Z	0.680193
2022-09-10T00:00:00.000Z	0.685496
2022-09-11T00:00:00.000Z	0.749153
2022-09-12T00:00:00.000Z	0.702192
2022-09-13T00:00:00.000Z	0.724608
2022-09-14T00:00:00.000Z	0.769823
2022-09-15T00:00:00.000Z	0.803857
2022-09-16T00:00:00.000Z	0.802814
2022-09-17T00:00:00.000Z	0.791894
2022-09-18T00:00:00.000Z	0.79256
2022-09-19T00:00:00.000Z	0.776732
2022-09-20T00:00:00.000Z	0.70989
2022-09-21T00:00:00.000Z	0.630944
2022-09-22T00:00:00.000Z	0.585782
2022-09-23T00:00:00.000Z	0.55805
2022-09-24T00:00:00.000Z	0.550499
2022-09-25T00:00:00.000Z	0.561368
2022-09-26T00:00:00.000Z	0.559058
2022-09-27T00:00:00.000Z	0.557366
2022-09-28T00:00:00.000Z	0.588231
2022-09-29T00:00:00.000Z	0.61636
2022-09-30T00:00:00.000Z	0.663902
2022-10-01T00:00:00.000Z	0.688144
2022-10-02T00:00:00.000Z	0.702567
2022-10-03T00:00:00.000Z	0.634929
2022-10-04T00:00:00.000Z	0.521198
2022-10-05T00:00:00.000Z	0.490936
2022-10-06T00:00:00.000Z	0.497814
2022-10-07T00:00:00.000Z	0.537583
2022-10-08T00:00:00.000Z	0.596288
2022-10-09T00:00:00.000Z	0.74729
2022-10-10T00:00:00.000Z	0.827377
2022-10-11T00:00:00.000Z	0.85009
2022-10-12T00:00:00.000Z	0.914858
2022-10-13T00:00:00.000Z	0.950776
2022-10-14T00:00:00.000Z	0.985068
2022-10-15T00:00:00.000Z	0.994694
2022-10-16T00:00:00.000Z	1.00893
2022-10-17T00:00:00.000Z	0.99711
2022-10-18T00:00:00.000Z	0.934973
2022-10-19T00:00:00.000Z	0.912892
2022-10-20T00:00:00.000Z	0.909187
2022-10-21T00:00:00.000Z	0.930009
2022-10-22T00:00:00.000Z	0.944412
2022-10-23T00:00:00.000Z	0.875341
2022-10-24T00:00:00.000Z	0.801861
2022-10-25T00:00:00.000Z	0.746134
2022-10-26T00:00:00.000Z	0.71699
2022-10-27T00:00:00.000Z	0.691803
2022-10-28T00:00:00.000Z	0.651242
2022-10-29T00:00:00.000Z	0.642395
2022-10-30T00:00:00.000Z	0.652024
2022-10-31T00:00:00.000Z	0.657702
2022-11-01T00:00:00.000Z	0.681386
2022-11-02T00:00:00.000Z	0.696713
2022-11-03T00:00:00.000Z	0.685242
2022-11-04T00:00:00.000Z	0.6664
2022-11-05T00:00:00.000Z	0.642206
2022-11-06T00:00:00.000Z	0.674287
2022-11-07T00:00:00.000Z	0.811222
2022-11-08T00:00:00.000Z	0.868166
2022-11-09T00:00:00.000Z	0.854952
2022-11-10T00:00:00.000Z	0.805373
2022-11-11T00:00:00.000Z	0.703816
2022-11-12T00:00:00.000Z	0.605985
2022-11-13T00:00:00.000Z	0.493119
2022-11-14T00:00:00.000Z	0.47655
2022-11-15T00:00:00.000Z	0.562277
2022-11-16T00:00:00.000Z	0.616997
2022-11-17T00:00:00.000Z	0.683252
2022-11-18T00:00:00.000Z	0.776495
2022-11-19T00:00:00.000Z	0.934367
2022-11-20T00:00:00.000Z	1.09162
2022-11-21T00:00:00.000Z	1.17818
2022-11-22T00:00:00.000Z	1.2002
2022-11-23T00:00:00.000Z	1.20962
2022-11-24T00:00:00.000Z	1.17336
2022-11-25T00:00:00.000Z	1.09911
2022-11-26T00:00:00.000Z	1.03205
2022-11-27T00:00:00.000Z	0.996027
2022-11-28T00:00:00.000Z	0.961025
2022-11-29T00:00:00.000Z	1.18061
2022-11-30T00:00:00.000Z	1.51049
2022-12-01T00:00:00.000Z	1.73518
2022-12-02T00:00:00.000Z	1.91495
2022-12-03T00:00:00.000Z	1.93084
2022-12-04T00:00:00.000Z	1.92194
2022-12-05T00:00:00.000Z	1.90189
2022-12-06T00:00:00.000Z	1.89692
2022-12-07T00:00:00.000Z	1.93757
2022-12-08T00:00:00.000Z	2.01324
2022-12-09T00:00:00.000Z	2.12089
2022-12-10T00:00:00.000Z	2.22168
2022-12-11T00:00:00.000Z	2.21558
2022-12-12T00:00:00.000Z	2.11943
2022-12-13T00:00:00.000Z	1.94052
2022-12-14T00:00:00.000Z	1.76823
2022-12-15T00:00:00.000Z	1.62741
2022-12-16T00:00:00.000Z	1.55245
2022-12-17T00:00:00.000Z	1.4476
2022-12-18T00:00:00.000Z	1.46541
2022-12-19T00:00:00.000Z	1.78674
2022-12-20T00:00:00.000Z	2.1613
2022-12-21T00:00:00.000Z	2.44915
2022-12-22T00:00:00.000Z	2.61184
2022-12-23T00:00:00.000Z	2.63506
2022-12-24T00:00:00.000Z	2.66167
2022-12-25T00:00:00.000Z	2.77786
2022-12-26T00:00:00.000Z	2.8583
2022-12-27T00:00:00.000Z	2.78909
2022-12-28T00:00:00.000Z	2.76912
2022-12-29T00:00:00.000Z	2.82059
2022-12-30T00:00:00.000Z	2.79266
2022-12-31T00:00:00.000Z	2.89168
2023-01-01T00:00:00.000Z	3.01651
2023-01-02T00:00:00.000Z	2.77804
2023-01-03T00:00:00.000Z	2.25565
2023-01-04T00:00:00.000Z	1.91823
2023-01-05T00:00:00.000Z	1.94849
2023-01-06T00:00:00.000Z	2.21026
2023-01-07T00:00:00.000Z	2.68712
2023-01-08T00:00:00.000Z	3.17753
2023-01-09T00:00:00.000Z	3.25575
2023-01-10T00:00:00.000Z	3.18647
2023-01-11T00:00:00.000Z	3.26622
2023-01-12T00:00:00.000Z	3.52528
2023-01-13T00:00:00.000Z	3.72158
2023-01-14T00:00:00.000Z	3.675
2023-01-15T00:00:00.000Z	3.37366
2023-01-16T00:00:00.000Z	3.52261
2023-01-17T00:00:00.000Z	3.90283
2023-01-18T00:00:00.000Z	3.98523
2023-01-19T00:00:00.000Z	3.63014
2023-01-20T00:00:00.000Z	2.95918
2023-01-21T00:00:00.000Z	2.77199
2023-01-22T00:00:00.000Z	2.50573
2023-01-23T00:00:00.000Z	2.16784
2023-01-24T00:00:00.000Z	2.09134
2023-01-25T00:00:00.000Z	2.26371
2023-01-26T00:00:00.000Z	2.60798
2023-01-27T00:00:00.000Z	3.3404
2023-01-28T00:00:00.000Z	3.5208
2023-01-29T00:00:00.000Z	3.50688
2023-01-30T00:00:00.000Z	3.7586
2023-01-31T00:00:00.000Z	4.72642
2023-02-01T00:00:00.000Z	4.87118
2023-02-02T00:00:00.000Z	4.26559
2023-02-03T00:00:00.000Z	3.90794
2023-02-04T00:00:00.000Z	3.60786
2023-02-05T00:00:00.000Z	3.68625
2023-02-06T00:00:00.000Z	3.65258
2023-02-07T00:00:00.000Z	3.78165
2023-02-08T00:00:00.000Z	3.96564
2023-02-09T00:00:00.000Z	3.89767
2023-02-10T00:00:00.000Z	3.6431
2023-02-11T00:00:00.000Z	3.46199
2023-02-12T00:00:00.000Z	3.36481
2023-02-13T00:00:00.000Z	3.18603
2023-02-14T00:00:00.000Z	3.25892
2023-02-15T00:00:00.000Z	3.40744
2023-02-16T00:00:00.000Z	3.4892
2023-02-17T00:00:00.000Z	3.50689
2023-02-18T00:00:00.000Z	3.26531
2023-02-19T00:00:00.000Z	3.05057
2023-02-20T00:00:00.000Z	2.9234
2023-02-21T00:00:00.000Z	3.25772
2023-02-22T00:00:00.000Z	3.82273
2023-02-23T00:00:00.000Z	4.36401
2023-02-24T00:00:00.000Z	4.46282
2023-02-25T00:00:00.000Z	4.14967
2023-02-26T00:00:00.000Z	3.91381
2023-02-27T00:00:00.000Z	3.9115
2023-02-28T00:00:00.000Z	4.06951
2023-03-01T00:00:00.000Z	3.87184
2023-03-02T00:00:00.000Z	3.31271
2023-03-03T00:00:00.000Z	2.85012
2023-03-04T00:00:00.000Z	2.46948
2023-03-05T00:00:00.000Z	2.31218
2023-03-06T00:00:00.000Z	2.22976
2023-03-07T00:00:00.000Z	2.19678
2023-03-08T00:00:00.000Z	2.27835
2023-03-09T00:00:00.000Z	2.23534
2023-03-10T00:00:00.000Z	2.11273
2023-03-11T00:00:00.000Z	1.9258
2023-03-12T00:00:00.000Z	1.63248
2023-03-13T00:00:00.000Z	1.39863
2023-03-14T00:00:00.000Z	1.20723
2023-03-15T00:00:00.000Z	0.990932
2023-03-16T00:00:00.000Z	0.836377
2023-03-17T00:00:00.000Z	0.752974
2023-03-18T00:00:00.000Z	0.81975
2023-03-19T00:00:00.000Z	0.805185
2023-03-20T00:00:00.000Z	0.797365
2023-03-21T00:00:00.000Z	1.08717
2023-03-22T00:00:00.000Z	1.89516
2023-03-23T00:00:00.000Z	2.68283
2023-03-24T00:00:00.000Z	3.08863
2023-03-25T00:00:00.000Z	3.13939
2023-03-26T00:00:00.000Z	3.08759
2023-03-27T00:00:00.000Z	3.12885
2023-03-28T00:00:00.000Z	3.03089
2023-03-29T00:00:00.000Z	2.90369
2023-03-30T00:00:00.000Z	2.877
2023-03-31T00:00:00.000Z	2.99327
2023-04-01T00:00:00.000Z	3.08487
2023-04-02T00:00:00.000Z	3.08504
2023-04-03T00:00:00.000Z	3.0013
2023-04-04T00:00:00.000Z	2.79368
2023-04-05T00:00:00.000Z	2.31363
2023-04-06T00:00:00.000Z	1.93118
2023-04-07T00:00:00.000Z	1.73346
2023-04-08T00:00:00.000Z	1.50387
2023-04-09T00:00:00.000Z	1.24854
2023-04-10T00:00:00.000Z	1.15911
2023-04-11T00:00:00.000Z	1.09858
2023-04-12T00:00:00.000Z	0.99266
2023-04-13T00:00:00.000Z	0.983295
2023-04-14T00:00:00.000Z	1.10846
2023-04-15T00:00:00.000Z	1.22203
2023-04-16T00:00:00.000Z	1.24075
2023-04-17T00:00:00.000Z	1.17659
2023-04-18T00:00:00.000Z	1.00306
2023-04-19T00:00:00.000Z	0.802197
2023-04-20T00:00:00.000Z	0.648423
2023-04-21T00:00:00.000Z	0.548652
2023-04-22T00:00:00.000Z	0.477419
2023-04-23T00:00:00.000Z	0.445116
2023-04-24T00:00:00.000Z	0.438383
2023-04-25T00:00:00.000Z	0.441155
2023-04-26T00:00:00.000Z	0.428757
2023-04-27T00:00:00.000Z	0.419377
2023-04-28T00:00:00.000Z	0.444798
2023-04-29T00:00:00.000Z	0.507255
2023-04-30T00:00:00.000Z	0.570853
2023-05-01T00:00:00.000Z	0.623071
2023-05-02T00:00:00.000Z	0.632322
2023-05-03T00:00:00.000Z	0.611842
2023-05-04T00:00:00.000Z	0.629508
2023-05-05T00:00:00.000Z	0.712021
2023-05-06T00:00:00.000Z	0.959966
2023-05-07T00:00:00.000Z	1.44189
2023-05-08T00:00:00.000Z	2.18064
2023-05-09T00:00:00.000Z	2.85181
2023-05-10T00:00:00.000Z	3.12149
2023-05-11T00:00:00.000Z	2.84153
2023-05-12T00:00:00.000Z	2.32597
2023-05-13T00:00:00.000Z	1.85098
2023-05-14T00:00:00.000Z	1.60995
2023-05-15T00:00:00.000Z	1.43446
2023-05-16T00:00:00.000Z	1.35718
2023-05-17T00:00:00.000Z	1.33928
2023-05-18T00:00:00.000Z	1.24161
2023-05-19T00:00:00.000Z	1.15039
2023-05-20T00:00:00.000Z	1.13468
2023-05-21T00:00:00.000Z	1.12686
2023-05-22T00:00:00.000Z	1.12841
2023-05-23T00:00:00.000Z	1.09355
2023-05-24T00:00:00.000Z	1.03925
2023-05-25T00:00:00.000Z	1.1345
2023-05-26T00:00:00.000Z	1.21913
2023-05-27T00:00:00.000Z	1.18221
2023-05-28T00:00:00.000Z	1.10084
2023-05-29T00:00:00.000Z	1.01663
2023-05-30T00:00:00.000Z	0.977037
2023-05-31T00:00:00.000Z	0.916939
2023-06-01T00:00:00.000Z	0.929667
2023-06-02T00:00:00.000Z	0.997757
2023-06-03T00:00:00.000Z	0.973244
2023-06-04T00:00:00.000Z	0.843112
2023-06-05T00:00:00.000Z	0.800628
2023-06-06T00:00:00.000Z	0.797946
2023-06-07T00:00:00.000Z	0.749465
2023-06-08T00:00:00.000Z	0.663521
2023-06-09T00:00:00.000Z	0.616538
2023-06-10T00:00:00.000Z	0.595501
2023-06-11T00:00:00.000Z	0.560555
2023-06-12T00:00:00.000Z	0.516243
2023-06-13T00:00:00.000Z	0.493499
2023-06-14T00:00:00.000Z	0.564541
2023-06-15T00:00:00.000Z	0.670268
2023-06-16T00:00:00.000Z	0.770254
2023-06-17T00:00:00.000Z	0.833756
2023-06-18T00:00:00.000Z	0.887911
2023-06-19T00:00:00.000Z	0.982064
2023-06-20T00:00:00.000Z	1.08882
2023-06-21T00:00:00.000Z	1.08341
2023-06-22T00:00:00.000Z	0.953486
2023-06-23T00:00:00.000Z	0.847473
2023-06-24T00:00:00.000Z	0.796197
2023-06-25T00:00:00.000Z	0.787475
2023-06-26T00:00:00.000Z	0.77127
2023-06-27T00:00:00.000Z	0.712778
2023-06-28T00:00:00.000Z	0.655256
2023-06-29T00:00:00.000Z	0.655653
2023-06-30T00:00:00.000Z	0.645972
2023-07-01T00:00:00.000Z	0.610498
2023-07-02T00:00:00.000Z	0.568741
2023-07-03T00:00:00.000Z	0.525026
2023-07-04T00:00:00.000Z	0.500836
2023-07-05T00:00:00.000Z	0.484463
2023-07-06T00:00:00.000Z	0.470429
2023-07-07T00:00:00.000Z	0.443378
2023-07-08T00:00:00.000Z	0.427732
2023-07-09T00:00:00.000Z	0.421847
2023-07-10T00:00:00.000Z	0.427647
2023-07-11T00:00:00.000Z	0.454762
2023-07-12T00:00:00.000Z	0.516787
2023-07-13T00:00:00.000Z	0.548459
2023-07-14T00:00:00.000Z	0.542915
2023-07-15T00:00:00.000Z	0.537771
2023-07-16T00:00:00.000Z	0.555303
2023-07-17T00:00:00.000Z	0.58063
2023-07-18T00:00:00.000Z	0.618676
2023-07-19T00:00:00.000Z	0.692365
2023-07-20T00:00:00.000Z	0.780579
2023-07-21T00:00:00.000Z	0.913537
2023-07-22T00:00:00.000Z	0.961438
2023-07-23T00:00:00.000Z	0.960253
2023-07-24T00:00:00.000Z	1.03647
2023-07-25T00:00:00.000Z	1.19895
2023-07-26T00:00:00.000Z	1.4668
2023-07-27T00:00:00.000Z	1.72295
2023-07-28T00:00:00.000Z	1.61338
2023-07-29T00:00:00.000Z	1.28434
2023-07-30T00:00:00.000Z	1.12053
2023-07-31T00:00:00.000Z	0.981188
2023-08-01T00:00:00.000Z	0.877692
2023-08-02T00:00:00.000Z	0.902745
2023-08-03T00:00:00.000Z	1.03433
2023-08-04T00:00:00.000Z	1.33881
2023-08-05T00:00:00.000Z	1.82179
2023-08-06T00:00:00.000Z	2.25809
2023-08-07T00:00:00.000Z	2.51905
2023-08-08T00:00:00.000Z	2.55761
2023-08-09T00:00:00.000Z	2.43731
2023-08-10T00:00:00.000Z	2.16181
2023-08-11T00:00:00.000Z	1.88759
2023-08-12T00:00:00.000Z	1.581
2023-08-13T00:00:00.000Z	1.36441
2023-08-14T00:00:00.000Z	1.25058
2023-08-15T00:00:00.000Z	1.17832
2023-08-16T00:00:00.000Z	1.27086
2023-08-17T00:00:00.000Z	1.32703
2023-08-18T00:00:00.000Z	1.21661
2023-08-19T00:00:00.000Z	1.10259
2023-08-20T00:00:00.000Z	1.09089
2023-08-21T00:00:00.000Z	1.06541
2023-08-22T00:00:00.000Z	0.986917
2023-08-23T00:00:00.000Z	0.864818
2023-08-24T00:00:00.000Z	0.836145
2023-08-25T00:00:00.000Z	0.866721
2023-08-26T00:00:00.000Z	0.884434
2023-08-27T00:00:00.000Z	0.830008
2023-08-28T00:00:00.000Z	0.758015
2023-08-29T00:00:00.000Z	0.679516
2023-08-30T00:00:00.000Z	0.636162
2023-08-31T00:00:00.000Z	0.635957
2023-09-01T00:00:00.000Z	0.658862
2023-09-02T00:00:00.000Z	0.700844
2023-09-03T00:00:00.000Z	0.756762
2023-09-04T00:00:00.000Z	0.783667
2023-09-05T00:00:00.000Z	0.767348
2023-09-06T00:00:00.000Z	0.70427
2023-09-07T00:00:00.000Z	0.669145
2023-09-08T00:00:00.000Z	0.685065
2023-09-09T00:00:00.000Z	0.725567
2023-09-10T00:00:00.000Z	0.732429
2023-09-11T00:00:00.000Z	0.693802
2023-09-12T00:00:00.000Z	0.663334
2023-09-13T00:00:00.000Z	0.639725
2023-09-14T00:00:00.000Z	0.624536
