# Supplementary material for: Seasonal transcriptomic shifts reveal metabolic flexibility of chemosynthetic symbionts in an upwelling region
Source: mSystems. 2025 May 22;10(6):e01686-24. doi: 10.1128/msystems.01686-24 (PMC12172469; doi:10.1128/msystems.01686-24)
Supplement: Table S2 — Metadata of samples, metagenomes, and metatranscriptomes. [file msystems.01686-24-s0004.xlsx]

## Sheet: sample
S2. Metadata of samples obtained in this study.
sample_name	sampling_date	season	geographic_origin	lat	lon	host_species	sequencing_facility
ctegasantael_A	21.03.2023	UPW	Santa Elena Bay, Guanacaste, Costa Rica	10.921	-85.8095	Ctena galapagana	Max Planck-Genome-centre Cologne - NextSeq 2000 - PE 150
ctegasantael_B	21.03.2023	UPW	Santa Elena Bay, Guanacaste, Costa Rica	10.921	-85.8095	Ctena galapagana	Max Planck-Genome-centre Cologne - NextSeq 2000 - PE 150
ctegasantael_C	21.03.2023	UPW	Santa Elena Bay, Guanacaste, Costa Rica	10.921	-85.8095	Ctena galapagana	Max Planck-Genome-centre Cologne - NextSeq 2000 - PE 150
ctegasantael_D	21.03.2023	UPW	Santa Elena Bay, Guanacaste, Costa Rica	10.921	-85.8095	Ctena galapagana	Max Planck-Genome-centre Cologne - NextSeq 2000 - PE 150
ctegasantael_E	21.03.2023	UPW	Santa Elena Bay, Guanacaste, Costa Rica	10.921	-85.8095	Ctena galapagana	Max Planck-Genome-centre Cologne - NextSeq 2000 - PE 150
ctegasantael_F	24.11.2022	nUPW	Santa Elena Bay, Guanacaste, Costa Rica	10.921	-85.8095	Ctena galapagana	Max Planck-Genome-centre Cologne - NextSeq 2000 - PE 150
ctegasantael_G	24.11.2022	nUPW	Santa Elena Bay, Guanacaste, Costa Rica	10.921	-85.8095	Ctena galapagana	Max Planck-Genome-centre Cologne - NextSeq 2000 - PE 150
ctegasantael_H	24.11.2022	nUPW	Santa Elena Bay, Guanacaste, Costa Rica	10.921	-85.8095	Ctena galapagana	Max Planck-Genome-centre Cologne - NextSeq 2000 - PE 150
ctegasantael_I	24.11.2022	nUPW	Santa Elena Bay, Guanacaste, Costa Rica	10.921	-85.8095	Ctena galapagana	Max Planck-Genome-centre Cologne - NextSeq 2000 - PE 150
ctegasantael_J	24.11.2022	nUPW	Santa Elena Bay, Guanacaste, Costa Rica	10.921	-85.8095	Ctena galapagana	Max Planck-Genome-centre Cologne - NextSeq 2000 - PE 150
ctegasantael_K	21.03.2023	UPW	Santa Elena Bay, Guanacaste, Costa Rica	10.921	-85.8095	Ctena galapagana	Max Planck-Genome-centre Cologne - NextSeq 2000 - PE 150
ctegasantael_L	21.03.2023	UPW	Santa Elena Bay, Guanacaste, Costa Rica	10.921	-85.8095	Ctena galapagana	Max Planck-Genome-centre Cologne - NextSeq 2000 - PE 150
ctegasantael_M	21.03.2023	UPW	Santa Elena Bay, Guanacaste, Costa Rica	10.921	-85.8095	Ctena galapagana	Max Planck-Genome-centre Cologne - NextSeq 2000 - PE 150
ctegasantael_N	21.03.2023	UPW	Santa Elena Bay, Guanacaste, Costa Rica	10.921	-85.8095	Ctena galapagana	Max Planck-Genome-centre Cologne - NextSeq 2000 - PE 150
ctegasantael_O	21.03.2023	UPW	Santa Elena Bay, Guanacaste, Costa Rica	10.921	-85.8095	Ctena galapagana	Max Planck-Genome-centre Cologne - NextSeq 2000 - PE 150
ctegasantael_P	24.11.2022	nUPW	Santa Elena Bay, Guanacaste, Costa Rica	10.921	-85.8095	Ctena galapagana	Max Planck-Genome-centre Cologne - NextSeq 2000 - PE 150
ctegasantael_Q	24.11.2022	nUPW	Santa Elena Bay, Guanacaste, Costa Rica	10.921	-85.8095	Ctena galapagana	Max Planck-Genome-centre Cologne - NextSeq 2000 - PE 150
ctegasantael_R	24.11.2022	nUPW	Santa Elena Bay, Guanacaste, Costa Rica	10.921	-85.8095	Ctena galapagana	Max Planck-Genome-centre Cologne - NextSeq 2000 - PE 150
ctegasantael_S	24.11.2022	nUPW	Santa Elena Bay, Guanacaste, Costa Rica	10.921	-85.8095	Ctena galapagana	Max Planck-Genome-centre Cologne - NextSeq 2000 - PE 150
ctegasantael_T	24.11.2022	nUPW	Santa Elena Bay, Guanacaste, Costa Rica	10.921	-85.8095	Ctena galapagana	Max Planck-Genome-centre Cologne - NextSeq 2000 - PE 150

## Sheet: metagenomes
S2. Metadata of metagenomes obtained in this study.
sample_name	library_ID	biosample	accession	season	sequencing_facility	n_reads_raw
ctegasantael_A	6192_A	SAMN44399338	SRR31116248	UPW	Max Planck-Genome-centre Cologne - NextSeq 2000 - PE 150	15903778
ctegasantael_B	6192_B	SAMN44399339	SRR31116247	UPW	Max Planck-Genome-centre Cologne - NextSeq 2000 - PE 150	13988326
ctegasantael_C	6192_C	SAMN44399340	SRR31116236	UPW	Max Planck-Genome-centre Cologne - NextSeq 2000 - PE 150	13949008
ctegasantael_D	6192_D	SAMN44399341	SRR31116225	UPW	Max Planck-Genome-centre Cologne - NextSeq 2000 - PE 150	15925994
ctegasantael_E	6192_E	SAMN44399342	SRR31116214	UPW	Max Planck-Genome-centre Cologne - NextSeq 2000 - PE 150	15397762
ctegasantael_F	6192_F	SAMN44399343	SRR31116213	nUPW	Max Planck-Genome-centre Cologne - NextSeq 2000 - PE 150	15920524
ctegasantael_G	6192_G	SAMN44399344	SRR31116212	nUPW	Max Planck-Genome-centre Cologne - NextSeq 2000 - PE 150	15013328
ctegasantael_H	6192_H	SAMN44399345	SRR31116211	nUPW	Max Planck-Genome-centre Cologne - NextSeq 2000 - PE 150	14649655
ctegasantael_I	6192_I	SAMN44399346	SRR31116210	nUPW	Max Planck-Genome-centre Cologne - NextSeq 2000 - PE 150	16246149
ctegasantael_J	6192_J	SAMN44399347	SRR31116209	nUPW	Max Planck-Genome-centre Cologne - NextSeq 2000 - PE 150	15068806
ctegasantael_K	6192_K	SAMN44399348	SRR31116246	UPW	Max Planck-Genome-centre Cologne - NextSeq 2000 - PE 150	14825306
ctegasantael_L	6192_L	SAMN44399349	SRR31116245	UPW	Max Planck-Genome-centre Cologne - NextSeq 2000 - PE 150	15078449
ctegasantael_M	6192_M	SAMN44399350	SRR31116244	UPW	Max Planck-Genome-centre Cologne - NextSeq 2000 - PE 150	17082243
ctegasantael_N	6192_N	SAMN44399351	SRR31116243	UPW	Max Planck-Genome-centre Cologne - NextSeq 2000 - PE 150	15337621
ctegasantael_O	6192_O	SAMN44399352	SRR31116242	UPW	Max Planck-Genome-centre Cologne - NextSeq 2000 - PE 150	17399193
ctegasantael_P	6192_P	SAMN44399353	SRR31116241	nUPW	Max Planck-Genome-centre Cologne - NextSeq 2000 - PE 150	14950376
ctegasantael_Q	6192_Q	SAMN44399354	SRR31116240	nUPW	Max Planck-Genome-centre Cologne - NextSeq 2000 - PE 150	14708483
ctegasantael_R	6192_R	SAMN44399355	SRR31116239	nUPW	Max Planck-Genome-centre Cologne - NextSeq 2000 - PE 150	15076350
ctegasantael_S	6192_S	SAMN44399356	SRR31116238	nUPW	Max Planck-Genome-centre Cologne - NextSeq 2000 - PE 150	15920964
ctegasantael_T	6192_T	SAMN44399357	SRR31116237	nUPW	Max Planck-Genome-centre Cologne - NextSeq 2000 - PE 150	17919879

## Sheet: metatranscriptomes
S2. Metadata of metagenomes obtained in this study.
sample_name	library_ID	biosample	accession	season	sequencing_facility	n_reads_raw	n_reads_no_rna	n_reads_boucheti	n_reads_endoluc	n_reads_larai	outlier_boucheti	outlier_endoluc
ctegasantael_A	6193_A	SAMN44399338	SRR31116235	UPW	Max Planck-Genome-centre Cologne - NextSeq 2000 - PE 150	51273519	23076052	375401	411417	1295	NO	NO
ctegasantael_B	6193_B	SAMN44399339	SRR31116234	UPW	Max Planck-Genome-centre Cologne - NextSeq 2000 - PE 150	52631896	32296459	424376	1368353	3567	NO	NO
ctegasantael_C	6193_C	SAMN44399340	SRR31116233	UPW	Max Planck-Genome-centre Cologne - NextSeq 2000 - PE 150	72925100	51122565	18955	460317	4352	YES	NO
ctegasantael_D	6193_D	SAMN44399341	SRR31116232	UPW	Max Planck-Genome-centre Cologne - NextSeq 2000 - PE 150	49418494	28603266	117310	370889	30262	NO	NO
ctegasantael_E	6193_E	SAMN44399342	SRR31116231	UPW	Max Planck-Genome-centre Cologne - NextSeq 2000 - PE 150	50950784	25672660	270087	237737	1163	NO	NO
ctegasantael_F	6193_F	SAMN44399343	SRR31116230	nUPW	Max Planck-Genome-centre Cologne - NextSeq 2000 - PE 150	51976631	38119576	431414	917	1780	NO	YES
ctegasantael_G	6193_G	SAMN44399344	SRR31116229	nUPW	Max Planck-Genome-centre Cologne - NextSeq 2000 - PE 150	71701498	49171846	282605	265239	2976	NO	NO
ctegasantael_H	6193_H	SAMN44399345	SRR31116228	nUPW	Max Planck-Genome-centre Cologne - NextSeq 2000 - PE 150	49442576	41632379	44961	287159	3557	NO	NO
ctegasantael_I	6193_I	SAMN44399346	SRR31116227	nUPW	Max Planck-Genome-centre Cologne - NextSeq 2000 - PE 150	73076173	67205392	191427	264115	3277	NO	NO
ctegasantael_J	6193_J	SAMN44399347	SRR31116226	nUPW	Max Planck-Genome-centre Cologne - NextSeq 2000 - PE 150	52603153	51342336	672788	3561	1867	NO	YES
ctegasantael_K	6193_K	SAMN44399348	SRR31116224	UPW	Max Planck-Genome-centre Cologne - NextSeq 2000 - PE 150	52100800	43240227	632740	672106	2438	NO	NO
ctegasantael_L	6193_L	SAMN44399349	SRR31116223	UPW	Max Planck-Genome-centre Cologne - NextSeq 2000 - PE 150	51943130	51210773	1432664	19567	2085	NO	YES
ctegasantael_M	6193_M	SAMN44399350	SRR31116222	UPW	Max Planck-Genome-centre Cologne - NextSeq 2000 - PE 150	51876952	27364910	1065073	339	924	NO	YES
ctegasantael_N	6193_N	SAMN44399351	SRR31116221	UPW	Max Planck-Genome-centre Cologne - NextSeq 2000 - PE 150	50651366	35976195	44416	1117216	5963	NO	NO
ctegasantael_O	6193_O	SAMN44399352	SRR31116220	UPW	Max Planck-Genome-centre Cologne - NextSeq 2000 - PE 150	50908028	34568691	54635	856826	4333	NO	NO
ctegasantael_P	6193_P	SAMN44399353	SRR31116219	nUPW	Max Planck-Genome-centre Cologne - NextSeq 2000 - PE 150	49604735	40993900	361127	330023	1970	NO	NO
ctegasantael_Q	6193_Q	SAMN44399354	SRR31116218	nUPW	Max Planck-Genome-centre Cologne - NextSeq 2000 - PE 150	54401723	47921904	302711	4336	1847	NO	YES
ctegasantael_R	6193_R	SAMN44399355	SRR31116217	nUPW	Max Planck-Genome-centre Cologne - NextSeq 2000 - PE 150	53239027	37761867	195667	525945	3035	NO	NO
ctegasantael_S	6193_S	SAMN44399356	SRR31116216	nUPW	Max Planck-Genome-centre Cologne - NextSeq 2000 - PE 150	71501665	34394371	6348	378031	2276	YES	NO
ctegasantael_T	6193_T	SAMN44399357	SRR31116215	nUPW	Max Planck-Genome-centre Cologne - NextSeq 2000 - PE 150	54868386	54055593	361496	450467	6519	NO	NO
