# Supplementary material for: Seasonal transcriptomic shifts reveal metabolic flexibility of chemosynthetic symbionts in an upwelling region
Source: mSystems. 2025 May 22;10(6):e01686-24. doi: 10.1128/msystems.01686-24 (PMC12172469; doi:10.1128/msystems.01686-24)
Supplement: Table S3 — Metadata of MAGs. [file msystems.01686-24-s0005.xlsx]

## Sheet: Sheet1
S3 Table. Metadata of MAGs obtained in this study and of publicly available MAGs used in this study.
Name	Accession	Season	Study	High_quality_MAG	Symbiont_clade	Reference_MAG_read_mapping	Used_pangenome	Assembly	Binning	Completeness	Contamination	Coding_Density	Contig_N50	Average_Gene_Length	Genome_Size	GC_Content	Total_Coding_Sequences	Number_contigs
ctegasantael_A_maxbin.001	NA	UPW	This_study	No	NA	No	No	Spades	MaxBin	64.17	2.86	0.72	1556	195.3504210911754	4412953	0.49	5462	NA
ctegasantael_B_maxbin.001	NA	UPW	This_study	No	NA	No	No	Spades	MaxBin	58.27	5.72	0.728	1603	197.46105797384345	4140130	0.49	5123	NA
ctegasantael_D_maxbin.001	NA	UPW	This_study	No	NA	No	No	Spades	MaxBin	59.75	3.55	0.715	1617	192.3608540925267	4499778	0.48	5620	NA
ctegasantael_E_maxbin.001	NA	UPW	This_study	No	NA	No	No	Spades	MaxBin	63.99	5.31	0.725	1705	200.1134117647059	5240986	0.48	6375	NA
ctegasantael_K_maxbin.001	NA	UPW	This_study	No	NA	No	No	Spades	MaxBin	61.54	6.69	0.738	1506	192.52555023923446	4062532	0.49	5225	NA
ctegasantael_L_bin.1	GCA_044326265.1	UPW	This_study	Yes	Ca.T.boucheti	No	Yes	Spades	MetaBat	96	1.41	0.878	17835	303.2260824474981	3986819	0.53	3857	310
ctegasantael_M_maxbin.002	GCA_044326245.1	UPW	This_study	Yes	Ca.T.boucheti	Yes	Yes	Spades	MaxBin	99.51	0.4	0.857	73346	317.5820686434742	4750796	0.52	4283	240
ctegasantael_N_maxbin.002	GCA_044326945.1	UPW	This_study	Yes	Ca.T.endolucinidaTEP	No	No	Spades	MaxBin	96.36	1.81	0.856	8402	276.3355431993157	4518400	0.52	4676	855
ctegasantael_O_maxbin.002	NA	UPW	This_study	No	NA	No	No	Spades	MaxBin	69.89	6.66	0.835	2166	213.5168648386314	3149692	0.52	4121	NA
ctegasantael_R_maxbin.002	NA	nUPW	This_study	No	NA	No	No	Spades	MaxBin	80.58	7.84	0.866	1727	212.98305968204326	2821468	0.53	3837	NA
ctegasantael_S_maxbin.001	NA	nUPW	This_study	No	NA	No	No	Spades	MaxBin	87.16	2.67	0.632	3502	211.79840896763696	5536423	0.48	5531	NA
ctegasantael_T_maxbin.001	NA	nUPW	This_study	No	NA	No	No	Spades	MaxBin	61.42	12.87	0.742	1558	201.16808059384942	4571175	0.49	5658	NA
Codakia_distinguenda_BajaCalifornia_SYM1_coddibajacam12rep	GCA_040794505.1	NA	Morel-Letelier_et_al_2024	Yes	Ca.T.endolucinidaTEP	No	Yes	NA	NA	99.74	0.57	0.878	23254	305.832	4188206	0.52	4014	249
Codakia_distinguenda_Galapagos_SYM1_coddigalapam13run1	GCA_040794465.1	NA	Morel-Letelier_et_al_2024	Yes	Ca.T.endolucinidaTEP	No	Yes	NA	NA	100	1.17	0.873	32801	305.73	4699056	0.52	4483	360
Codakia_distinguenda_SantElena_SYM1_coddisantah006	GCA_040794525.1	NA	Morel-Letelier_et_al_2024	Yes	Ca.T.endolucinidaTEP	No	Yes	NA	NA	99.99	0.08	0.88	250059	323.667	4270340	0.52	3879	40
Codakia_distinguenda_SantElena_SYM1_coddisantah006rep	GCA_040794445.1	NA	Morel-Letelier_et_al_2024	Yes	Ca.T.endolucinidaTEP	No	Yes	NA	NA	99.98	0.06	0.88	258727	324.858	4176847	0.52	3779	40
Ctena_spCRP_SantaElena_SYM1_ctegasantah001	GCA_040792205.1	NA	Morel-Letelier_et_al_2024	Yes	Ca.T.endolucinidaTEP	No	Yes	NA	NA	99.93	0.1	0.879	91435	322.099	4051132	0.53	3692	79
Ctena_spCRP_SantaElena_SYM1_ctegasantah002	GCA_040792125.1	NA	Morel-Letelier_et_al_2024	Yes	Ca.T.endolucinidaTEP	No	Yes	NA	NA	96.25	3.3	0.834	24458	318.891	5235159	0.5	4575	468
Ctena_spCRP_SantaElena_SYM1_ctemesantah003	GCA_040792135.1	NA	Morel-Letelier_et_al_2024	Yes	Ca.T.endolucinidaTEP	No	Yes	NA	NA	100	0.08	0.88	92388	321.977	4113895	0.53	3753	103
Ctena_spCRP_SantaElena_SYM1_ctemesantah005	GCA_040792105.1	NA	Morel-Letelier_et_al_2024	Yes	Ca.T.endolucinidaTEP	No	Yes	NA	NA	99.55	0.7	0.877	79871	311.993	5072602	0.52	4764	254
Ctena_spCRP_SantaElena_SYM1_ctemesantah007	GCA_040792085.1	NA	Morel-Letelier_et_al_2024	Yes	Ca.T.endolucinidaTEP	No	Yes	NA	NA	100	4.54	0.863	85160	329.781	5347343	0.51	4676	258
Ctena_spCRP_SantaElena_SYM1_ctemesantah008	GCA_040792065.1	NA	Morel-Letelier_et_al_2024	Yes	Ca.T.endolucinidaTEP	No	Yes	NA	NA	100	0.09	0.877	36168	314.286	4299410	0.52	4005	212
Ctena_spCRP_SantaElena_SYM1_ctemesantah010	GCA_040792045.1	NA	Morel-Letelier_et_al_2024	Yes	Ca.T.endolucinidaTEP	No	Yes	NA	NA	99.99	0.14	0.88	130018	322.933	4170364	0.53	3795	59
Ctena_spCRP_SantaElena_SYM1_ctemesantah011	GCA_040792005.1	NA	Morel-Letelier_et_al_2024	Yes	Ca.T.endolucinidaTEP	No	Yes	NA	NA	94.99	0.18	0.881	163845	323.328	3889284	0.53	3540	41
Ctena_spCRP_SantaElena_SYM1_ctemesantah012	GCA_040792025.1	NA	Morel-Letelier_et_al_2024	Yes	Ca.T.endolucinidaTEP	No	Yes	NA	NA	94.28	0.03	0.879	90039	322.503	3932772	0.53	3579	80
Ctena_spCRP_SantaElena_SYM1_ctemesantah013	GCA_040791925.1	NA	Morel-Letelier_et_al_2024	Yes	Ca.T.endolucinidaTEP	No	Yes	NA	NA	99.98	0.17	0.88	133704	323.849	4149883	0.52	3766	50
Ctena_spCRP_SantaElena_SYM1_ctemesantah015	GCA_040791965.1	NA	Morel-Letelier_et_al_2024	Yes	Ca.T.endolucinidaTEP	No	Yes	NA	NA	99.63	0.05	0.879	114018	323.166	3942402	0.53	3581	67
Ctena_spCRP_SantaElena_SYM1_ctemesantah016	GCA_040791905.1	NA	Morel-Letelier_et_al_2024	Yes	Ca.T.endolucinidaTEP	No	Yes	NA	NA	99.97	0.38	0.878	144725	319.769	5024155	0.52	4606	144
Ctena_spCRP_SantaElena_SYM1_ctemesantah018	GCA_040791955.1	NA	Morel-Letelier_et_al_2024	Yes	Ca.T.endolucinidaTEP	No	Yes	NA	NA	99.96	0.16	0.88	65891	321.68	4093549	0.53	3739	99
Ctena_spCRP_SantaElena_SYM1_ctemesantah019	GCA_040791885.1	NA	Morel-Letelier_et_al_2024	Yes	Ca.T.endolucinidaTEP	No	Yes	NA	NA	99.05	0.84	0.881	117545	321.259	4918121	0.52	4505	128
Ctena_spCRP_SantaElena_SYM1_ctemesantah020	GCA_040791845.1	NA	Morel-Letelier_et_al_2024	Yes	Ca.T.endolucinidaTEP	No	Yes	NA	NA	99.98	0.06	0.877	80968	320.19	4052712	0.53	3708	79
Ctena_spCRP_SantaElena_SYM1_ctemesantah027	GCA_040791805.1	NA	Morel-Letelier_et_al_2024	Yes	Ca.T.endolucinidaTEP	No	Yes	NA	NA	99.95	0.4	0.871	101084	319.366	4392284	0.52	3999	131
Ctena_spCRP_SantaElena_SYM1_ctemesantah028	GCA_040791825.1	NA	Morel-Letelier_et_al_2024	Yes	Ca.T.endolucinidaTEP	No	Yes	NA	NA	99.89	0.27	0.878	102816	320.735	4710471	0.52	4307	150
Ctena_spCRP_SantaElena_SYM1_ctemesantah030	GCA_040791865.1	NA	Morel-Letelier_et_al_2024	Yes	Ca.T.endolucinidaTEP	No	Yes	NA	NA	99.83	2.53	0.835	30303	322.224	6152631	0.49	5328	535
Ctena_spCRP_SantaElena_SYM1_ctemesantah033	GCA_040791785.1	NA	Morel-Letelier_et_al_2024	Yes	Ca.T.endolucinidaTEP	No	Yes	NA	NA	99.87	2.42	0.878	153123	318.958	4813186	0.52	4427	92
Ctena_spCRP_SantaElena_SYM1_ctemesantah034	GCA_040791735.1	NA	Morel-Letelier_et_al_2024	Yes	Ca.T.endolucinidaTEP	No	Yes	NA	NA	100	0.57	0.88	79873	318.738	4901838	0.52	4520	164
Ctena_spCRP_SantaElena_SYM1_ctemesantah035	GCA_040791755.1	NA	Morel-Letelier_et_al_2024	Yes	Ca.T.endolucinidaTEP	No	Yes	NA	NA	99.92	0.09	0.88	86148	320.795	4010896	0.52	3674	79
Ctena_spCRP_SantaElena_SYM1_ctemesantah037	GCA_040791725.1	NA	Morel-Letelier_et_al_2024	Yes	Ca.T.endolucinidaTEP	No	Yes	NA	NA	97.84	0.23	0.868	41319	320.871	5131797	0.51	4638	299
Ctena_spCRP_SantaElena_SYM1_ctemesantah038	GCA_040791685.1	NA	Morel-Letelier_et_al_2024	Yes	Ca.T.endolucinidaTEP	No	Yes	NA	NA	97.4	1.46	0.862	66265	330.755	5293193	0.51	4607	295
Ctena_spCRP_SantaElena_SYM1_ctemesantah039	GCA_040791625.1	NA	Morel-Letelier_et_al_2024	Yes	Ca.T.endolucinidaTEP	No	Yes	NA	NA	99.97	0.89	0.866	69052	331.029	5415882	0.51	4734	270
Ctena_spCRP_SantaElena_SYM1_ctemesantah040	GCA_040791665.1	NA	Morel-Letelier_et_al_2024	Yes	Ca.T.larai	Yes	No	NA	NA	99.24	0.18	0.879	301485	315.361	5027993	0.52	4682	120
Ctena_spCRP_SantaElena_SYM1_ctemesantah041	GCA_040791605.1	NA	Morel-Letelier_et_al_2024	Yes	Ca.T.endolucinidaTEP	No	Yes	NA	NA	99.99	0.1	0.88	89652	323.174	4099907	0.53	3728	71
Ctena_spCRP_SantaElena_SYM1_ctemesantah042	GCA_040791645.1	NA	Morel-Letelier_et_al_2024	Yes	Ca.T.endolucinidaTEP	No	Yes	NA	NA	99.99	0.06	0.876	81510	321.768	4184278	0.53	3806	76
Ctena_spCRP_SantaElena_SYM1_ctemesantah043	GCA_040791585.1	NA	Morel-Letelier_et_al_2024	Yes	Ca.T.endolucinidaTEP	No	Yes	NA	NA	99.99	0.31	0.872	150443	319.789	4573473	0.52	4164	103
Ctena_spCRP_SantaElena_SYM1_ctemesantah044	GCA_040791565.1	NA	Morel-Letelier_et_al_2024	Yes	Ca.T.endolucinidaTEP	No	Yes	NA	NA	100	0.16	0.88	310218	326.395	4739963	0.52	4270	43
Ctena_spCRP_SantaElena_SYM1_ctemesantah045	GCA_040791525.1	NA	Morel-Letelier_et_al_2024	Yes	Ca.T.endolucinidaTEP	No	Yes	NA	NA	99.97	0.05	0.879	94208	321.283	4045861	0.53	3695	74
Ctena_spCRP_SantaElena_SYM1_ctemesantah047	GCA_040791505.1	NA	Morel-Letelier_et_al_2024	Yes	Ca.T.endolucinidaTEP	No	Yes	NA	NA	99.99	0.07	0.878	109508	321.53	4187644	0.52	3820	63
Ctena_spCRP_SantaElena_SYM1_ctemesantah048	GCA_040791465.1	NA	Morel-Letelier_et_al_2024	Yes	Ca.T.endolucinidaTEP	No	Yes	NA	NA	92.08	0.11	0.878	250826	321.627	4061479	0.52	3703	22
Ctena_spCRP_SantaElena_SYM1_ctemesantah049	GCA_040791445.1	NA	Morel-Letelier_et_al_2024	Yes	Ca.T.endolucinidaTEP	No	Yes	NA	NA	100	0.32	0.88	108536	323.057	4768185	0.52	4338	137
Ctena_spCRP_SantaElena_SYM1_ctemesantah050	GCA_040791485.1	NA	Morel-Letelier_et_al_2024	Yes	Ca.T.endolucinidaTEP	No	Yes	NA	NA	99.85	0.15	0.88	41191	316.089	4216813	0.52	3919	214
Ctena_spCRP_SantaElena_SYM1_ctemesantah051	GCA_040791425.1	NA	Morel-Letelier_et_al_2024	Yes	Ca.T.endolucinidaTEP	No	Yes	NA	NA	100	0.27	0.878	115424	319.084	4611254	0.52	4239	110
Ctena_spCRP_SantaElena_SYM2_ctegasantah002	GCA_040791405.1	NA	Morel-Letelier_et_al_2024	Yes	Ca.T.boucheti	No	Yes	NA	NA	91.67	0.23	0.877	76486	319.21	4545061	0.53	4169	122
Ctena_spCRP_SantaElena_SYM2_ctemesantah037	GCA_040791365.1	NA	Morel-Letelier_et_al_2024	Yes	Ca.T.larai	No	No	NA	NA	92.78	3.39	0.878	25269	299.466	5268763	0.51	5160	402
Ctena_spCRP_SantaElena_SYM2_ctemesantah038	GCA_040791285.1	NA	Morel-Letelier_et_al_2024	Yes	Ca.T.boucheti	No	Yes	NA	NA	95.61	0.11	0.876	37314	308.925	4894146	0.52	4637	251
Ctena_spCRP_SantaElena_SYM2_ctemesantah039	GCA_040791305.1	NA	Morel-Letelier_et_al_2024	Yes	Ca.T.larai	No	No	NA	NA	90.26	4.68	0.876	28798	301.912	4879638	0.52	4728	378
Ctena_spCRP_SantaElena_SYM2_ctemesantah046	GCA_040791225.1	NA	Morel-Letelier_et_al_2024	Yes	Ca.T.endolucinidaTEP	No	Yes	NA	NA	99.95	0.35	0.876	61598	318.804	4271457	0.52	3919	156
Ctena_spCRP_SantaElena_SYM2_ctemesantah050	GCA_040791205.1	NA	Morel-Letelier_et_al_2024	Yes	Ca.T.larai	No	No	NA	NA	96.83	1.77	0.876	172439	310.334	5953827	0.51	5616	280
Ctena_spUNKNOWN_Coiba_SYM1_cteimmachet001	GCA_040791185.1	NA	Morel-Letelier_et_al_2024	Yes	Ca.T.boucheti	No	Yes	NA	NA	98.4	0.03	0.881	47221	324.334	4326624	0.53	3925	127
Ctena_SYM_A_Thio_seal_contig_4	GCA_040791145.1	NA	Morel-Letelier_et_al_2024	Yes	Ca.T.endolucinidaTEP	Yes	Yes	NA	NA	99.92	0.13	0.881	4611207	326.847	4611207	0.52	4153	1
Lucinisca_fenestrata_PanamaBay_SYM_L149	GCA_040506195.1	NA	Morel-Letelier_et_al_2024	Yes	Ca.T.boucheti	No	Yes	NA	NA	99.35	0.22	0.883	527481	328.324	4532723	0.53	4070	22
