# Supplementary material for: Seasonal transcriptomic shifts reveal metabolic flexibility of chemosynthetic symbionts in an upwelling region
Source: mSystems. 2025 May 22;10(6):e01686-24. doi: 10.1128/msystems.01686-24 (PMC12172469; doi:10.1128/msystems.01686-24)
Supplement: Table S4 — ANI values of MAGs. [file msystems.01686-24-s0006.xlsx]

## Sheet: SX_ANI
S4 Table. ANI values of MAGs obtained in this study versus taxonomically classified publicly available MAGs.
MAG1	MAG2	ANI	Clade
ctegasantael_L_bin.1_megahit	ctegasantael_L_bin.1_megahit	100	NA
ctegasantael_L_bin.1_megahit	ctegasantael_L_bin.1_spades	99.7928	NA
ctegasantael_L_bin.1_megahit	ctegasantael_M_Binsanity_Bin-458_megahit	99.4904	NA
ctegasantael_L_bin.1_megahit	ctegasantael_M_maxbin.002_spades	99.4704	NA
ctegasantael_L_bin.1_megahit	Ctena_spCRP_SantaElena_SYM2_ctemesantah038	99.2758	Ca.T.boucheti
ctegasantael_L_bin.1_megahit	Ctena_spCRP_SantaElena_SYM2_ctegasantah002	99.2487	Ca.T.boucheti
ctegasantael_L_bin.1_megahit	Ctena_spCRP_SantaElena_SYM1_ctemesantah007	94.9744	Ca.T.endolucinidaTEP
ctegasantael_L_bin.1_megahit	Codakia_distinguenda_Galapagos_SYM1_coddigalapam13run1	94.5333	Ca.T.endolucinidaTEP
ctegasantael_L_bin.1_megahit	Ctena_spCRP_SantaElena_SYM1_ctemesantah045	94.4837	Ca.T.endolucinidaTEP
ctegasantael_L_bin.1_megahit	Ctena_spCRP_SantaElena_SYM1_ctegasantah001	94.444	Ca.T.endolucinidaTEP
ctegasantael_L_bin.1_megahit	Ctena_spCRP_SantaElena_SYM1_ctemesantah010	94.4067	Ca.T.endolucinidaTEP
ctegasantael_L_bin.1_megahit	Ctena_spCRP_SantaElena_SYM1_ctemesantah012	94.4046	Ca.T.endolucinidaTEP
ctegasantael_L_bin.1_megahit	Ctena_spCRP_SantaElena_SYM1_ctemesantah020	94.403	Ca.T.endolucinidaTEP
ctegasantael_L_bin.1_megahit	Ctena_spCRP_SantaElena_SYM1_ctemesantah011	94.3978	Ca.T.endolucinidaTEP
ctegasantael_L_bin.1_megahit	Ctena_spCRP_SantaElena_SYM1_ctemesantah018	94.3896	Ca.T.endolucinidaTEP
ctegasantael_L_bin.1_megahit	Ctena_spCRP_SantaElena_SYM1_ctemesantah035	94.3785	Ca.T.endolucinidaTEP
ctegasantael_L_bin.1_megahit	Ctena_spCRP_SantaElena_SYM1_ctemesantah013	94.3697	Ca.T.endolucinidaTEP
ctegasantael_L_bin.1_megahit	Ctena_spCRP_SantaElena_SYM1_ctemesantah042	94.3545	Ca.T.endolucinidaTEP
ctegasantael_L_bin.1_megahit	Ctena_spCRP_SantaElena_SYM1_ctemesantah041	94.3526	Ca.T.endolucinidaTEP
ctegasantael_L_bin.1_megahit	Ctena_spCRP_SantaElena_SYM1_ctemesantah047	94.3195	Ca.T.endolucinidaTEP
ctegasantael_L_bin.1_megahit	Ctena_spCRP_SantaElena_SYM1_ctemesantah048	94.3167	Ca.T.endolucinidaTEP
ctegasantael_L_bin.1_megahit	Ctena_spCRP_SantaElena_SYM1_ctemesantah003	94.3074	Ca.T.endolucinidaTEP
ctegasantael_L_bin.1_megahit	Ctena_spCRP_SantaElena_SYM1_ctemesantah051	94.3068	Ca.T.endolucinidaTEP
ctegasantael_L_bin.1_megahit	Ctena_spCRP_SantaElena_SYM1_ctemesantah028	94.3056	Ca.T.endolucinidaTEP
ctegasantael_L_bin.1_megahit	Ctena_spCRP_SantaElena_SYM1_ctemesantah015	94.2938	Ca.T.endolucinidaTEP
ctegasantael_L_bin.1_megahit	Ctena_spCRP_SantaElena_SYM1_ctemesantah043	94.2934	Ca.T.endolucinidaTEP
ctegasantael_L_bin.1_megahit	Ctena_spCRP_SantaElena_SYM1_ctemesantah037	94.2882	Ca.T.endolucinidaTEP
ctegasantael_L_bin.1_megahit	Ctena_spCRP_SantaElena_SYM1_ctemesantah004	94.2852	Ca.T.endolucinidaTEP
ctegasantael_L_bin.1_megahit	Ctena_spCRP_SantaElena_SYM1_ctemesantah044	94.2766	Ca.T.endolucinidaTEP
ctegasantael_L_bin.1_megahit	Ctena_spCRP_SantaElena_SYM1_ctemesantah019	94.275	Ca.T.endolucinidaTEP
ctegasantael_L_bin.1_megahit	Ctena_spCRP_SantaElena_SYM1_ctemesantah050	94.2732	Ca.T.endolucinidaTEP
ctegasantael_L_bin.1_megahit	A_Thio_seal_contig_4	94.2701	Ca.T.endolucinidaTEP
ctegasantael_L_bin.1_megahit	Ctena_spCRP_SantaElena_SYM1_ctemesantah005	94.2676	Ca.T.endolucinidaTEP
ctegasantael_L_bin.1_megahit	Ctena_spCRP_SantaElena_SYM1_ctemesantah034	94.261	Ca.T.endolucinidaTEP
ctegasantael_L_bin.1_megahit	Ctena_spCRP_SantaElena_SYM1_ctemesantah030	94.2524	Ca.T.endolucinidaTEP
ctegasantael_L_bin.1_megahit	Codakia_distinguenda_SantElena_SYM1_coddisantah006rep	94.2498	Ca.T.endolucinidaTEP
ctegasantael_L_bin.1_megahit	Ctena_spCRP_SantaElena_SYM1_ctemesantah033	94.2424	Ca.T.endolucinidaTEP
ctegasantael_L_bin.1_megahit	Codakia_distinguenda_SantElena_SYM1_coddisantah006	94.2394	Ca.T.endolucinidaTEP
ctegasantael_L_bin.1_megahit	Ctena_spCRP_SantaElena_SYM1_ctemesantah039	94.2061	Ca.T.endolucinidaTEP
ctegasantael_L_bin.1_megahit	Ctena_spCRP_SantaElena_SYM2_ctemesantah046	94.1992	Ca.T.endolucinidaTEP
ctegasantael_L_bin.1_megahit	Ctena_spCRP_SantaElena_SYM1_ctemesantah049	94.1938	Ca.T.endolucinidaTEP
ctegasantael_L_bin.1_megahit	Ctena_spCRP_SantaElena_SYM1_ctemesantah016	94.1886	Ca.T.endolucinidaTEP
ctegasantael_L_bin.1_megahit	Ctena_spCRP_SantaElena_SYM1_ctemesantah027	94.1827	Ca.T.endolucinidaTEP
ctegasantael_L_bin.1_megahit	Ctena_spCRP_SantaElena_SYM1_ctemesantah008	94.1711	Ca.T.endolucinidaTEP
ctegasantael_L_bin.1_megahit	Codakia_distinguenda_BajaCalifornia_SYM1_coddibajacam12rep	94.152	Ca.T.endolucinidaTEP
ctegasantael_L_bin.1_megahit	Ctena_spCRP_SantaElena_SYM1_ctemesantah038	94.0963	Ca.T.endolucinidaTEP
ctegasantael_L_bin.1_megahit	Ctena_spCRP_SantaElena_SYM1_ctegasantah002	94.0098	Ca.T.endolucinidaTEP
ctegasantael_L_bin.1_megahit	ctegasantael_N_bin.1_megahit	93.8181	NA
ctegasantael_L_bin.1_megahit	ctegasantael_N_maxbin.002_spades	93.7839	NA
ctegasantael_L_bin.1_megahit	Ctena_spCRP_SantaElena_SYM1_ctemesantah040	88.1967	Ca.T.larai
ctegasantael_L_bin.1_megahit	Ctena_spCRP_SantaElena_SYM2_ctemesantah050	88.0781	Ca.T.larai
ctegasantael_L_bin.1_megahit	Ctena_spCRP_SantaElena_SYM2_ctemesantah039	87.2889	Ca.T.larai
ctegasantael_L_bin.1_megahit	Ctena_spCRP_SantaElena_SYM2_ctemesantah037	87.2869	Ca.T.larai
ctegasantael_L_bin.1_spades	ctegasantael_L_bin.1_spades	99.9999	NA
ctegasantael_L_bin.1_spades	ctegasantael_L_bin.1_megahit	99.7059	NA
ctegasantael_L_bin.1_spades	ctegasantael_M_Binsanity_Bin-458_megahit	99.5385	NA
ctegasantael_L_bin.1_spades	ctegasantael_M_maxbin.002_spades	99.519	NA
ctegasantael_L_bin.1_spades	Ctena_spCRP_SantaElena_SYM2_ctemesantah038	99.3284	Ca.T.boucheti
ctegasantael_L_bin.1_spades	Ctena_spCRP_SantaElena_SYM2_ctegasantah002	99.2105	Ca.T.boucheti
ctegasantael_L_bin.1_spades	Ctena_spCRP_SantaElena_SYM1_ctemesantah007	95.0872	Ca.T.endolucinidaTEP
ctegasantael_L_bin.1_spades	Codakia_distinguenda_Galapagos_SYM1_coddigalapam13run1	94.5979	Ca.T.endolucinidaTEP
ctegasantael_L_bin.1_spades	Ctena_spCRP_SantaElena_SYM1_ctemesantah013	94.4291	Ca.T.endolucinidaTEP
ctegasantael_L_bin.1_spades	Ctena_spCRP_SantaElena_SYM1_ctemesantah011	94.4139	Ca.T.endolucinidaTEP
ctegasantael_L_bin.1_spades	Ctena_spCRP_SantaElena_SYM1_ctemesantah045	94.4111	Ca.T.endolucinidaTEP
ctegasantael_L_bin.1_spades	Ctena_spCRP_SantaElena_SYM1_ctegasantah001	94.4105	Ca.T.endolucinidaTEP
ctegasantael_L_bin.1_spades	Ctena_spCRP_SantaElena_SYM1_ctemesantah012	94.4062	Ca.T.endolucinidaTEP
ctegasantael_L_bin.1_spades	Ctena_spCRP_SantaElena_SYM1_ctemesantah041	94.405	Ca.T.endolucinidaTEP
ctegasantael_L_bin.1_spades	Ctena_spCRP_SantaElena_SYM1_ctemesantah005	94.3967	Ca.T.endolucinidaTEP
ctegasantael_L_bin.1_spades	Ctena_spCRP_SantaElena_SYM1_ctemesantah015	94.3914	Ca.T.endolucinidaTEP
ctegasantael_L_bin.1_spades	Ctena_spCRP_SantaElena_SYM1_ctemesantah020	94.3862	Ca.T.endolucinidaTEP
ctegasantael_L_bin.1_spades	Ctena_spCRP_SantaElena_SYM1_ctemesantah042	94.3735	Ca.T.endolucinidaTEP
ctegasantael_L_bin.1_spades	Ctena_spCRP_SantaElena_SYM1_ctemesantah010	94.3688	Ca.T.endolucinidaTEP
ctegasantael_L_bin.1_spades	Ctena_spCRP_SantaElena_SYM1_ctemesantah028	94.368	Ca.T.endolucinidaTEP
ctegasantael_L_bin.1_spades	Ctena_spCRP_SantaElena_SYM1_ctemesantah018	94.3634	Ca.T.endolucinidaTEP
ctegasantael_L_bin.1_spades	Ctena_spCRP_SantaElena_SYM1_ctemesantah035	94.3424	Ca.T.endolucinidaTEP
ctegasantael_L_bin.1_spades	Ctena_spCRP_SantaElena_SYM1_ctemesantah047	94.3343	Ca.T.endolucinidaTEP
ctegasantael_L_bin.1_spades	A_Thio_seal_contig_4	94.331	Ca.T.endolucinidaTEP
ctegasantael_L_bin.1_spades	Ctena_spCRP_SantaElena_SYM1_ctemesantah003	94.3296	Ca.T.endolucinidaTEP
ctegasantael_L_bin.1_spades	Ctena_spCRP_SantaElena_SYM1_ctemesantah043	94.3294	Ca.T.endolucinidaTEP
ctegasantael_L_bin.1_spades	Ctena_spCRP_SantaElena_SYM1_ctemesantah030	94.3259	Ca.T.endolucinidaTEP
ctegasantael_L_bin.1_spades	Ctena_spCRP_SantaElena_SYM1_ctemesantah019	94.3237	Ca.T.endolucinidaTEP
ctegasantael_L_bin.1_spades	Ctena_spCRP_SantaElena_SYM1_ctemesantah048	94.323	Ca.T.endolucinidaTEP
ctegasantael_L_bin.1_spades	Ctena_spCRP_SantaElena_SYM1_ctemesantah037	94.3105	Ca.T.endolucinidaTEP
ctegasantael_L_bin.1_spades	Ctena_spCRP_SantaElena_SYM1_ctemesantah051	94.282	Ca.T.endolucinidaTEP
ctegasantael_L_bin.1_spades	Ctena_spCRP_SantaElena_SYM1_ctemesantah044	94.2819	Ca.T.endolucinidaTEP
ctegasantael_L_bin.1_spades	Ctena_spCRP_SantaElena_SYM1_ctemesantah050	94.2774	Ca.T.endolucinidaTEP
ctegasantael_L_bin.1_spades	Ctena_spCRP_SantaElena_SYM1_ctemesantah027	94.2753	Ca.T.endolucinidaTEP
ctegasantael_L_bin.1_spades	Ctena_spCRP_SantaElena_SYM1_ctemesantah039	94.2744	Ca.T.endolucinidaTEP
ctegasantael_L_bin.1_spades	Ctena_spCRP_SantaElena_SYM1_ctemesantah034	94.2723	Ca.T.endolucinidaTEP
ctegasantael_L_bin.1_spades	Ctena_spCRP_SantaElena_SYM1_ctemesantah016	94.2679	Ca.T.endolucinidaTEP
ctegasantael_L_bin.1_spades	Ctena_spCRP_SantaElena_SYM1_ctemesantah033	94.2634	Ca.T.endolucinidaTEP
ctegasantael_L_bin.1_spades	Codakia_distinguenda_SantElena_SYM1_coddisantah006	94.2625	Ca.T.endolucinidaTEP
ctegasantael_L_bin.1_spades	Codakia_distinguenda_SantElena_SYM1_coddisantah006rep	94.2605	Ca.T.endolucinidaTEP
ctegasantael_L_bin.1_spades	Ctena_spCRP_SantaElena_SYM1_ctemesantah004	94.2603	Ca.T.endolucinidaTEP
ctegasantael_L_bin.1_spades	Ctena_spCRP_SantaElena_SYM1_ctemesantah008	94.2288	Ca.T.endolucinidaTEP
ctegasantael_L_bin.1_spades	Ctena_spCRP_SantaElena_SYM2_ctemesantah046	94.2152	Ca.T.endolucinidaTEP
ctegasantael_L_bin.1_spades	Ctena_spCRP_SantaElena_SYM1_ctemesantah049	94.2048	Ca.T.endolucinidaTEP
ctegasantael_L_bin.1_spades	Codakia_distinguenda_BajaCalifornia_SYM1_coddibajacam12rep	94.1719	Ca.T.endolucinidaTEP
ctegasantael_L_bin.1_spades	Ctena_spCRP_SantaElena_SYM1_ctemesantah038	94.164	Ca.T.endolucinidaTEP
ctegasantael_L_bin.1_spades	Ctena_spCRP_SantaElena_SYM1_ctegasantah002	94.0301	Ca.T.endolucinidaTEP
ctegasantael_L_bin.1_spades	ctegasantael_N_bin.1_megahit	93.919	NA
ctegasantael_L_bin.1_spades	ctegasantael_N_maxbin.002_spades	93.8118	NA
ctegasantael_L_bin.1_spades	Ctena_spCRP_SantaElena_SYM1_ctemesantah040	88.221	Ca.T.larai
ctegasantael_L_bin.1_spades	Ctena_spCRP_SantaElena_SYM2_ctemesantah050	88.1248	Ca.T.larai
ctegasantael_L_bin.1_spades	Ctena_spCRP_SantaElena_SYM2_ctemesantah037	87.3805	Ca.T.larai
ctegasantael_L_bin.1_spades	Ctena_spCRP_SantaElena_SYM2_ctemesantah039	87.3055	Ca.T.larai
ctegasantael_M_Binsanity_Bin-458_megahit	ctegasantael_M_Binsanity_Bin-458_megahit	100	NA
ctegasantael_M_Binsanity_Bin-458_megahit	ctegasantael_M_maxbin.002_spades	99.975	NA
ctegasantael_M_Binsanity_Bin-458_megahit	ctegasantael_L_bin.1_spades	99.4037	NA
ctegasantael_M_Binsanity_Bin-458_megahit	ctegasantael_L_bin.1_megahit	99.2944	NA
ctegasantael_M_Binsanity_Bin-458_megahit	Ctena_spCRP_SantaElena_SYM2_ctegasantah002	99.2629	Ca.T.boucheti
ctegasantael_M_Binsanity_Bin-458_megahit	Ctena_spCRP_SantaElena_SYM2_ctemesantah038	99.0977	Ca.T.boucheti
ctegasantael_M_Binsanity_Bin-458_megahit	Ctena_spCRP_SantaElena_SYM1_ctemesantah007	94.962	Ca.T.endolucinidaTEP
ctegasantael_M_Binsanity_Bin-458_megahit	Codakia_distinguenda_Galapagos_SYM1_coddigalapam13run1	94.4763	Ca.T.endolucinidaTEP
ctegasantael_M_Binsanity_Bin-458_megahit	Ctena_spCRP_SantaElena_SYM1_ctegasantah001	94.4187	Ca.T.endolucinidaTEP
ctegasantael_M_Binsanity_Bin-458_megahit	Ctena_spCRP_SantaElena_SYM1_ctemesantah045	94.4099	Ca.T.endolucinidaTEP
ctegasantael_M_Binsanity_Bin-458_megahit	Ctena_spCRP_SantaElena_SYM1_ctemesantah012	94.406	Ca.T.endolucinidaTEP
ctegasantael_M_Binsanity_Bin-458_megahit	Ctena_spCRP_SantaElena_SYM1_ctemesantah018	94.3883	Ca.T.endolucinidaTEP
ctegasantael_M_Binsanity_Bin-458_megahit	Ctena_spCRP_SantaElena_SYM1_ctemesantah015	94.3844	Ca.T.endolucinidaTEP
ctegasantael_M_Binsanity_Bin-458_megahit	Ctena_spCRP_SantaElena_SYM1_ctemesantah020	94.3771	Ca.T.endolucinidaTEP
ctegasantael_M_Binsanity_Bin-458_megahit	Ctena_spCRP_SantaElena_SYM1_ctemesantah035	94.3699	Ca.T.endolucinidaTEP
ctegasantael_M_Binsanity_Bin-458_megahit	Ctena_spCRP_SantaElena_SYM1_ctemesantah003	94.3532	Ca.T.endolucinidaTEP
ctegasantael_M_Binsanity_Bin-458_megahit	Ctena_spCRP_SantaElena_SYM1_ctemesantah011	94.3445	Ca.T.endolucinidaTEP
ctegasantael_M_Binsanity_Bin-458_megahit	Ctena_spCRP_SantaElena_SYM1_ctemesantah050	94.3437	Ca.T.endolucinidaTEP
ctegasantael_M_Binsanity_Bin-458_megahit	Ctena_spCRP_SantaElena_SYM1_ctemesantah010	94.3075	Ca.T.endolucinidaTEP
ctegasantael_M_Binsanity_Bin-458_megahit	Ctena_spCRP_SantaElena_SYM1_ctemesantah042	94.2904	Ca.T.endolucinidaTEP
ctegasantael_M_Binsanity_Bin-458_megahit	Ctena_spCRP_SantaElena_SYM1_ctemesantah013	94.285	Ca.T.endolucinidaTEP
ctegasantael_M_Binsanity_Bin-458_megahit	Ctena_spCRP_SantaElena_SYM1_ctemesantah047	94.2842	Ca.T.endolucinidaTEP
ctegasantael_M_Binsanity_Bin-458_megahit	Ctena_spCRP_SantaElena_SYM1_ctemesantah041	94.2685	Ca.T.endolucinidaTEP
ctegasantael_M_Binsanity_Bin-458_megahit	Ctena_spCRP_SantaElena_SYM1_ctemesantah043	94.2627	Ca.T.endolucinidaTEP
ctegasantael_M_Binsanity_Bin-458_megahit	Ctena_spCRP_SantaElena_SYM1_ctemesantah005	94.2543	Ca.T.endolucinidaTEP
ctegasantael_M_Binsanity_Bin-458_megahit	Ctena_spCRP_SantaElena_SYM1_ctemesantah028	94.2527	Ca.T.endolucinidaTEP
ctegasantael_M_Binsanity_Bin-458_megahit	Codakia_distinguenda_SantElena_SYM1_coddisantah006	94.2381	Ca.T.endolucinidaTEP
ctegasantael_M_Binsanity_Bin-458_megahit	Ctena_spCRP_SantaElena_SYM1_ctemesantah034	94.238	Ca.T.endolucinidaTEP
ctegasantael_M_Binsanity_Bin-458_megahit	Ctena_spCRP_SantaElena_SYM1_ctemesantah019	94.2375	Ca.T.endolucinidaTEP
ctegasantael_M_Binsanity_Bin-458_megahit	Ctena_spCRP_SantaElena_SYM2_ctemesantah046	94.2337	Ca.T.endolucinidaTEP
ctegasantael_M_Binsanity_Bin-458_megahit	Ctena_spCRP_SantaElena_SYM1_ctemesantah008	94.2291	Ca.T.endolucinidaTEP
ctegasantael_M_Binsanity_Bin-458_megahit	Ctena_spCRP_SantaElena_SYM1_ctemesantah051	94.2243	Ca.T.endolucinidaTEP
ctegasantael_M_Binsanity_Bin-458_megahit	Ctena_spCRP_SantaElena_SYM1_ctemesantah027	94.2183	Ca.T.endolucinidaTEP
ctegasantael_M_Binsanity_Bin-458_megahit	Ctena_spCRP_SantaElena_SYM1_ctemesantah049	94.2143	Ca.T.endolucinidaTEP
ctegasantael_M_Binsanity_Bin-458_megahit	A_Thio_seal_contig_4	94.2138	Ca.T.endolucinidaTEP
ctegasantael_M_Binsanity_Bin-458_megahit	Ctena_spCRP_SantaElena_SYM1_ctemesantah033	94.2134	Ca.T.endolucinidaTEP
ctegasantael_M_Binsanity_Bin-458_megahit	Codakia_distinguenda_SantElena_SYM1_coddisantah006rep	94.2132	Ca.T.endolucinidaTEP
ctegasantael_M_Binsanity_Bin-458_megahit	Ctena_spCRP_SantaElena_SYM1_ctemesantah030	94.2121	Ca.T.endolucinidaTEP
ctegasantael_M_Binsanity_Bin-458_megahit	Ctena_spCRP_SantaElena_SYM1_ctemesantah039	94.2099	Ca.T.endolucinidaTEP
ctegasantael_M_Binsanity_Bin-458_megahit	Ctena_spCRP_SantaElena_SYM1_ctemesantah004	94.2047	Ca.T.endolucinidaTEP
ctegasantael_M_Binsanity_Bin-458_megahit	Ctena_spCRP_SantaElena_SYM1_ctemesantah048	94.1991	Ca.T.endolucinidaTEP
ctegasantael_M_Binsanity_Bin-458_megahit	Ctena_spCRP_SantaElena_SYM1_ctemesantah037	94.1908	Ca.T.endolucinidaTEP
ctegasantael_M_Binsanity_Bin-458_megahit	Ctena_spCRP_SantaElena_SYM1_ctemesantah044	94.19	Ca.T.endolucinidaTEP
ctegasantael_M_Binsanity_Bin-458_megahit	Ctena_spCRP_SantaElena_SYM1_ctemesantah016	94.184	Ca.T.endolucinidaTEP
ctegasantael_M_Binsanity_Bin-458_megahit	Codakia_distinguenda_BajaCalifornia_SYM1_coddibajacam12rep	94.0983	Ca.T.endolucinidaTEP
ctegasantael_M_Binsanity_Bin-458_megahit	Ctena_spCRP_SantaElena_SYM1_ctegasantah002	94.0668	Ca.T.endolucinidaTEP
ctegasantael_M_Binsanity_Bin-458_megahit	Ctena_spCRP_SantaElena_SYM1_ctemesantah038	94.0354	Ca.T.endolucinidaTEP
ctegasantael_M_Binsanity_Bin-458_megahit	ctegasantael_N_bin.1_megahit	93.9926	NA
ctegasantael_M_Binsanity_Bin-458_megahit	ctegasantael_N_maxbin.002_spades	93.8268	NA
ctegasantael_M_Binsanity_Bin-458_megahit	Ctena_spCRP_SantaElena_SYM1_ctemesantah040	88.1741	Ca.T.larai
ctegasantael_M_Binsanity_Bin-458_megahit	Ctena_spCRP_SantaElena_SYM2_ctemesantah050	88.1711	Ca.T.larai
ctegasantael_M_Binsanity_Bin-458_megahit	Ctena_spCRP_SantaElena_SYM2_ctemesantah039	87.3442	Ca.T.larai
ctegasantael_M_Binsanity_Bin-458_megahit	Ctena_spCRP_SantaElena_SYM2_ctemesantah037	87.3415	Ca.T.larai
ctegasantael_M_maxbin.002_spades	ctegasantael_M_maxbin.002_spades	100	NA
ctegasantael_M_maxbin.002_spades	ctegasantael_M_Binsanity_Bin-458_megahit	99.9304	NA
ctegasantael_M_maxbin.002_spades	ctegasantael_L_bin.1_spades	99.3775	NA
ctegasantael_M_maxbin.002_spades	Ctena_spCRP_SantaElena_SYM2_ctegasantah002	99.2548	Ca.T.boucheti
ctegasantael_M_maxbin.002_spades	ctegasantael_L_bin.1_megahit	99.213	NA
ctegasantael_M_maxbin.002_spades	Ctena_spCRP_SantaElena_SYM2_ctemesantah038	99.057	Ca.T.boucheti
ctegasantael_M_maxbin.002_spades	Ctena_spCRP_SantaElena_SYM1_ctemesantah007	94.8313	Ca.T.endolucinidaTEP
ctegasantael_M_maxbin.002_spades	Ctena_spCRP_SantaElena_SYM1_ctegasantah001	94.3345	Ca.T.endolucinidaTEP
ctegasantael_M_maxbin.002_spades	Codakia_distinguenda_Galapagos_SYM1_coddigalapam13run1	94.325	Ca.T.endolucinidaTEP
ctegasantael_M_maxbin.002_spades	Ctena_spCRP_SantaElena_SYM1_ctemesantah011	94.272	Ca.T.endolucinidaTEP
ctegasantael_M_maxbin.002_spades	Ctena_spCRP_SantaElena_SYM1_ctemesantah035	94.2697	Ca.T.endolucinidaTEP
ctegasantael_M_maxbin.002_spades	Ctena_spCRP_SantaElena_SYM1_ctemesantah018	94.2667	Ca.T.endolucinidaTEP
ctegasantael_M_maxbin.002_spades	Ctena_spCRP_SantaElena_SYM1_ctemesantah012	94.2632	Ca.T.endolucinidaTEP
ctegasantael_M_maxbin.002_spades	Ctena_spCRP_SantaElena_SYM1_ctemesantah020	94.2501	Ca.T.endolucinidaTEP
ctegasantael_M_maxbin.002_spades	Ctena_spCRP_SantaElena_SYM1_ctemesantah003	94.2342	Ca.T.endolucinidaTEP
ctegasantael_M_maxbin.002_spades	Ctena_spCRP_SantaElena_SYM1_ctemesantah010	94.234	Ca.T.endolucinidaTEP
ctegasantael_M_maxbin.002_spades	Ctena_spCRP_SantaElena_SYM1_ctemesantah045	94.2312	Ca.T.endolucinidaTEP
ctegasantael_M_maxbin.002_spades	Ctena_spCRP_SantaElena_SYM1_ctemesantah013	94.2276	Ca.T.endolucinidaTEP
ctegasantael_M_maxbin.002_spades	Ctena_spCRP_SantaElena_SYM1_ctemesantah041	94.2211	Ca.T.endolucinidaTEP
ctegasantael_M_maxbin.002_spades	Ctena_spCRP_SantaElena_SYM1_ctemesantah015	94.2142	Ca.T.endolucinidaTEP
ctegasantael_M_maxbin.002_spades	Ctena_spCRP_SantaElena_SYM1_ctemesantah047	94.1792	Ca.T.endolucinidaTEP
ctegasantael_M_maxbin.002_spades	Ctena_spCRP_SantaElena_SYM1_ctemesantah005	94.1559	Ca.T.endolucinidaTEP
ctegasantael_M_maxbin.002_spades	Ctena_spCRP_SantaElena_SYM1_ctemesantah028	94.1469	Ca.T.endolucinidaTEP
ctegasantael_M_maxbin.002_spades	Ctena_spCRP_SantaElena_SYM1_ctemesantah050	94.1363	Ca.T.endolucinidaTEP
ctegasantael_M_maxbin.002_spades	Ctena_spCRP_SantaElena_SYM1_ctemesantah042	94.1175	Ca.T.endolucinidaTEP
ctegasantael_M_maxbin.002_spades	Ctena_spCRP_SantaElena_SYM1_ctemesantah030	94.1158	Ca.T.endolucinidaTEP
ctegasantael_M_maxbin.002_spades	Codakia_distinguenda_SantElena_SYM1_coddisantah006	94.1134	Ca.T.endolucinidaTEP
ctegasantael_M_maxbin.002_spades	Codakia_distinguenda_SantElena_SYM1_coddisantah006rep	94.1082	Ca.T.endolucinidaTEP
ctegasantael_M_maxbin.002_spades	Ctena_spCRP_SantaElena_SYM1_ctemesantah037	94.0936	Ca.T.endolucinidaTEP
ctegasantael_M_maxbin.002_spades	Ctena_spCRP_SantaElena_SYM1_ctemesantah034	94.0927	Ca.T.endolucinidaTEP
ctegasantael_M_maxbin.002_spades	Ctena_spCRP_SantaElena_SYM1_ctemesantah044	94.0811	Ca.T.endolucinidaTEP
ctegasantael_M_maxbin.002_spades	Ctena_spCRP_SantaElena_SYM1_ctemesantah027	94.0804	Ca.T.endolucinidaTEP
ctegasantael_M_maxbin.002_spades	Ctena_spCRP_SantaElena_SYM1_ctemesantah008	94.0767	Ca.T.endolucinidaTEP
ctegasantael_M_maxbin.002_spades	Ctena_spCRP_SantaElena_SYM1_ctemesantah051	94.0764	Ca.T.endolucinidaTEP
ctegasantael_M_maxbin.002_spades	Ctena_spCRP_SantaElena_SYM1_ctemesantah049	94.0759	Ca.T.endolucinidaTEP
ctegasantael_M_maxbin.002_spades	A_Thio_seal_contig_4	94.0721	Ca.T.endolucinidaTEP
ctegasantael_M_maxbin.002_spades	Ctena_spCRP_SantaElena_SYM1_ctemesantah033	94.0707	Ca.T.endolucinidaTEP
ctegasantael_M_maxbin.002_spades	Ctena_spCRP_SantaElena_SYM2_ctemesantah046	94.0643	Ca.T.endolucinidaTEP
ctegasantael_M_maxbin.002_spades	Ctena_spCRP_SantaElena_SYM1_ctemesantah043	94.0596	Ca.T.endolucinidaTEP
ctegasantael_M_maxbin.002_spades	Ctena_spCRP_SantaElena_SYM1_ctemesantah048	94.0554	Ca.T.endolucinidaTEP
ctegasantael_M_maxbin.002_spades	Ctena_spCRP_SantaElena_SYM1_ctemesantah019	94.0442	Ca.T.endolucinidaTEP
ctegasantael_M_maxbin.002_spades	Ctena_spCRP_SantaElena_SYM1_ctemesantah004	94.0341	Ca.T.endolucinidaTEP
ctegasantael_M_maxbin.002_spades	Ctena_spCRP_SantaElena_SYM1_ctemesantah016	94.0193	Ca.T.endolucinidaTEP
ctegasantael_M_maxbin.002_spades	Ctena_spCRP_SantaElena_SYM1_ctemesantah039	94.0047	Ca.T.endolucinidaTEP
ctegasantael_M_maxbin.002_spades	Ctena_spCRP_SantaElena_SYM1_ctemesantah038	93.9865	Ca.T.endolucinidaTEP
ctegasantael_M_maxbin.002_spades	Ctena_spCRP_SantaElena_SYM1_ctegasantah002	93.9418	Ca.T.endolucinidaTEP
ctegasantael_M_maxbin.002_spades	Codakia_distinguenda_BajaCalifornia_SYM1_coddibajacam12rep	93.938	Ca.T.endolucinidaTEP
ctegasantael_M_maxbin.002_spades	ctegasantael_N_bin.1_megahit	93.9131	NA
ctegasantael_M_maxbin.002_spades	ctegasantael_N_maxbin.002_spades	93.7947	NA
ctegasantael_M_maxbin.002_spades	Ctena_spCRP_SantaElena_SYM1_ctemesantah040	88.2496	Ca.T.larai
ctegasantael_M_maxbin.002_spades	Ctena_spCRP_SantaElena_SYM2_ctemesantah050	88.2218	Ca.T.larai
ctegasantael_M_maxbin.002_spades	Ctena_spCRP_SantaElena_SYM2_ctemesantah037	87.3261	Ca.T.larai
ctegasantael_M_maxbin.002_spades	Ctena_spCRP_SantaElena_SYM2_ctemesantah039	87.2714	Ca.T.larai
ctegasantael_N_bin.1_megahit	ctegasantael_N_bin.1_megahit	100	NA
ctegasantael_N_bin.1_megahit	Ctena_spCRP_SantaElena_SYM1_ctemesantah051	99.7593	Ca.T.endolucinidaTEP
ctegasantael_N_bin.1_megahit	Ctena_spCRP_SantaElena_SYM1_ctemesantah048	99.7509	Ca.T.endolucinidaTEP
ctegasantael_N_bin.1_megahit	Ctena_spCRP_SantaElena_SYM1_ctemesantah011	99.7413	Ca.T.endolucinidaTEP
ctegasantael_N_bin.1_megahit	Codakia_distinguenda_SantElena_SYM1_coddisantah006	99.715	Ca.T.endolucinidaTEP
ctegasantael_N_bin.1_megahit	Ctena_spCRP_SantaElena_SYM1_ctemesantah044	99.7079	Ca.T.endolucinidaTEP
ctegasantael_N_bin.1_megahit	Codakia_distinguenda_SantElena_SYM1_coddisantah006rep	99.702	Ca.T.endolucinidaTEP
ctegasantael_N_bin.1_megahit	Ctena_spCRP_SantaElena_SYM1_ctemesantah016	99.6839	Ca.T.endolucinidaTEP
ctegasantael_N_bin.1_megahit	Ctena_spCRP_SantaElena_SYM1_ctemesantah010	99.6794	Ca.T.endolucinidaTEP
ctegasantael_N_bin.1_megahit	Ctena_spCRP_SantaElena_SYM1_ctemesantah047	99.643	Ca.T.endolucinidaTEP
ctegasantael_N_bin.1_megahit	Ctena_spCRP_SantaElena_SYM1_ctemesantah043	99.6157	Ca.T.endolucinidaTEP
ctegasantael_N_bin.1_megahit	Ctena_spCRP_SantaElena_SYM1_ctemesantah027	99.5993	Ca.T.endolucinidaTEP
ctegasantael_N_bin.1_megahit	Ctena_spCRP_SantaElena_SYM1_ctemesantah015	99.587	Ca.T.endolucinidaTEP
ctegasantael_N_bin.1_megahit	Ctena_spCRP_SantaElena_SYM2_ctemesantah046	99.5724	Ca.T.endolucinidaTEP
ctegasantael_N_bin.1_megahit	Ctena_spCRP_SantaElena_SYM1_ctemesantah030	99.5723	Ca.T.endolucinidaTEP
ctegasantael_N_bin.1_megahit	Ctena_spCRP_SantaElena_SYM1_ctemesantah041	99.5692	Ca.T.endolucinidaTEP
ctegasantael_N_bin.1_megahit	Ctena_spCRP_SantaElena_SYM1_ctemesantah042	99.505	Ca.T.endolucinidaTEP
ctegasantael_N_bin.1_megahit	Ctena_spCRP_SantaElena_SYM1_ctemesantah037	99.5024	Ca.T.endolucinidaTEP
ctegasantael_N_bin.1_megahit	Ctena_spCRP_SantaElena_SYM1_ctemesantah028	99.4853	Ca.T.endolucinidaTEP
ctegasantael_N_bin.1_megahit	Ctena_spCRP_SantaElena_SYM1_ctemesantah008	99.4662	Ca.T.endolucinidaTEP
ctegasantael_N_bin.1_megahit	Ctena_spCRP_SantaElena_SYM1_ctemesantah033	99.4607	Ca.T.endolucinidaTEP
ctegasantael_N_bin.1_megahit	Ctena_spCRP_SantaElena_SYM1_ctemesantah018	99.3877	Ca.T.endolucinidaTEP
ctegasantael_N_bin.1_megahit	Ctena_spCRP_SantaElena_SYM1_ctemesantah012	99.3726	Ca.T.endolucinidaTEP
ctegasantael_N_bin.1_megahit	Ctena_spCRP_SantaElena_SYM1_ctegasantah001	99.3675	Ca.T.endolucinidaTEP
ctegasantael_N_bin.1_megahit	Ctena_spCRP_SantaElena_SYM1_ctemesantah035	99.3644	Ca.T.endolucinidaTEP
ctegasantael_N_bin.1_megahit	Ctena_spCRP_SantaElena_SYM1_ctemesantah045	99.3477	Ca.T.endolucinidaTEP
ctegasantael_N_bin.1_megahit	Ctena_spCRP_SantaElena_SYM1_ctemesantah034	99.3424	Ca.T.endolucinidaTEP
ctegasantael_N_bin.1_megahit	Ctena_spCRP_SantaElena_SYM1_ctemesantah005	99.3295	Ca.T.endolucinidaTEP
ctegasantael_N_bin.1_megahit	ctegasantael_N_maxbin.002_spades	99.3216	NA
ctegasantael_N_bin.1_megahit	Ctena_spCRP_SantaElena_SYM1_ctemesantah013	99.3133	Ca.T.endolucinidaTEP
ctegasantael_N_bin.1_megahit	Ctena_spCRP_SantaElena_SYM1_ctemesantah039	99.295	Ca.T.endolucinidaTEP
ctegasantael_N_bin.1_megahit	Ctena_spCRP_SantaElena_SYM1_ctemesantah019	99.2801	Ca.T.endolucinidaTEP
ctegasantael_N_bin.1_megahit	A_Thio_seal_contig_4	99.2614	Ca.T.endolucinidaTEP
ctegasantael_N_bin.1_megahit	Ctena_spCRP_SantaElena_SYM1_ctemesantah049	99.2598	Ca.T.endolucinidaTEP
ctegasantael_N_bin.1_megahit	Ctena_spCRP_SantaElena_SYM1_ctemesantah050	99.2539	Ca.T.endolucinidaTEP
ctegasantael_N_bin.1_megahit	Ctena_spCRP_SantaElena_SYM1_ctemesantah004	99.2534	Ca.T.endolucinidaTEP
ctegasantael_N_bin.1_megahit	Ctena_spCRP_SantaElena_SYM1_ctemesantah020	99.2429	Ca.T.endolucinidaTEP
ctegasantael_N_bin.1_megahit	Ctena_spCRP_SantaElena_SYM1_ctemesantah003	99.2289	Ca.T.endolucinidaTEP
ctegasantael_N_bin.1_megahit	Ctena_spCRP_SantaElena_SYM1_ctegasantah002	99.2013	Ca.T.endolucinidaTEP
ctegasantael_N_bin.1_megahit	Ctena_spCRP_SantaElena_SYM1_ctemesantah038	99.1095	Ca.T.endolucinidaTEP
ctegasantael_N_bin.1_megahit	Codakia_distinguenda_BajaCalifornia_SYM1_coddibajacam12rep	98.977	Ca.T.endolucinidaTEP
ctegasantael_N_bin.1_megahit	Ctena_spCRP_SantaElena_SYM1_ctemesantah007	98.7641	Ca.T.endolucinidaTEP
ctegasantael_N_bin.1_megahit	Codakia_distinguenda_Galapagos_SYM1_coddigalapam13run1	97.1683	Ca.T.endolucinidaTEP
ctegasantael_N_bin.1_megahit	Ctena_spCRP_SantaElena_SYM2_ctegasantah002	94.6821	Ca.T.boucheti
ctegasantael_N_bin.1_megahit	Ctena_spCRP_SantaElena_SYM2_ctemesantah038	94.3608	Ca.T.boucheti
ctegasantael_N_bin.1_megahit	ctegasantael_M_maxbin.002_spades	94.2764	NA
ctegasantael_N_bin.1_megahit	ctegasantael_M_Binsanity_Bin-458_megahit	94.2658	NA
ctegasantael_N_bin.1_megahit	ctegasantael_L_bin.1_spades	94.0932	NA
ctegasantael_N_bin.1_megahit	ctegasantael_L_bin.1_megahit	94.0249	NA
ctegasantael_N_bin.1_megahit	Ctena_spCRP_SantaElena_SYM2_ctemesantah050	88.6958	Ca.T.larai
ctegasantael_N_bin.1_megahit	Ctena_spCRP_SantaElena_SYM1_ctemesantah040	88.6078	Ca.T.larai
ctegasantael_N_bin.1_megahit	Ctena_spCRP_SantaElena_SYM2_ctemesantah039	87.5804	Ca.T.larai
ctegasantael_N_bin.1_megahit	Ctena_spCRP_SantaElena_SYM2_ctemesantah037	87.5171	Ca.T.larai
ctegasantael_N_maxbin.002_spades	ctegasantael_N_maxbin.002_spades	100	NA
ctegasantael_N_maxbin.002_spades	Ctena_spCRP_SantaElena_SYM1_ctemesantah051	99.833	Ca.T.endolucinidaTEP
ctegasantael_N_maxbin.002_spades	Ctena_spCRP_SantaElena_SYM1_ctemesantah048	99.8152	Ca.T.endolucinidaTEP
ctegasantael_N_maxbin.002_spades	Ctena_spCRP_SantaElena_SYM1_ctemesantah011	99.8085	Ca.T.endolucinidaTEP
ctegasantael_N_maxbin.002_spades	Codakia_distinguenda_SantElena_SYM1_coddisantah006rep	99.8004	Ca.T.endolucinidaTEP
ctegasantael_N_maxbin.002_spades	Ctena_spCRP_SantaElena_SYM1_ctemesantah010	99.7868	Ca.T.endolucinidaTEP
ctegasantael_N_maxbin.002_spades	Codakia_distinguenda_SantElena_SYM1_coddisantah006	99.7702	Ca.T.endolucinidaTEP
ctegasantael_N_maxbin.002_spades	Ctena_spCRP_SantaElena_SYM1_ctemesantah016	99.7562	Ca.T.endolucinidaTEP
ctegasantael_N_maxbin.002_spades	Ctena_spCRP_SantaElena_SYM1_ctemesantah044	99.7463	Ca.T.endolucinidaTEP
ctegasantael_N_maxbin.002_spades	Ctena_spCRP_SantaElena_SYM1_ctemesantah047	99.7319	Ca.T.endolucinidaTEP
ctegasantael_N_maxbin.002_spades	Ctena_spCRP_SantaElena_SYM1_ctemesantah027	99.6906	Ca.T.endolucinidaTEP
ctegasantael_N_maxbin.002_spades	Ctena_spCRP_SantaElena_SYM2_ctemesantah046	99.6807	Ca.T.endolucinidaTEP
ctegasantael_N_maxbin.002_spades	Ctena_spCRP_SantaElena_SYM1_ctemesantah043	99.6729	Ca.T.endolucinidaTEP
ctegasantael_N_maxbin.002_spades	Ctena_spCRP_SantaElena_SYM1_ctemesantah030	99.6366	Ca.T.endolucinidaTEP
ctegasantael_N_maxbin.002_spades	Ctena_spCRP_SantaElena_SYM1_ctemesantah015	99.6338	Ca.T.endolucinidaTEP
ctegasantael_N_maxbin.002_spades	Ctena_spCRP_SantaElena_SYM1_ctemesantah041	99.6059	Ca.T.endolucinidaTEP
ctegasantael_N_maxbin.002_spades	Ctena_spCRP_SantaElena_SYM1_ctemesantah037	99.5588	Ca.T.endolucinidaTEP
ctegasantael_N_maxbin.002_spades	Ctena_spCRP_SantaElena_SYM1_ctemesantah042	99.5433	Ca.T.endolucinidaTEP
ctegasantael_N_maxbin.002_spades	Ctena_spCRP_SantaElena_SYM1_ctemesantah008	99.5423	Ca.T.endolucinidaTEP
ctegasantael_N_maxbin.002_spades	Ctena_spCRP_SantaElena_SYM1_ctemesantah028	99.5334	Ca.T.endolucinidaTEP
ctegasantael_N_maxbin.002_spades	Ctena_spCRP_SantaElena_SYM1_ctemesantah033	99.5133	Ca.T.endolucinidaTEP
ctegasantael_N_maxbin.002_spades	Ctena_spCRP_SantaElena_SYM1_ctemesantah035	99.4777	Ca.T.endolucinidaTEP
ctegasantael_N_maxbin.002_spades	Ctena_spCRP_SantaElena_SYM1_ctemesantah045	99.4476	Ca.T.endolucinidaTEP
ctegasantael_N_maxbin.002_spades	Ctena_spCRP_SantaElena_SYM1_ctegasantah001	99.4426	Ca.T.endolucinidaTEP
ctegasantael_N_maxbin.002_spades	Ctena_spCRP_SantaElena_SYM1_ctemesantah012	99.4355	Ca.T.endolucinidaTEP
ctegasantael_N_maxbin.002_spades	Ctena_spCRP_SantaElena_SYM1_ctemesantah018	99.4146	Ca.T.endolucinidaTEP
ctegasantael_N_maxbin.002_spades	Ctena_spCRP_SantaElena_SYM1_ctegasantah002	99.3899	Ca.T.endolucinidaTEP
ctegasantael_N_maxbin.002_spades	Ctena_spCRP_SantaElena_SYM1_ctemesantah034	99.3868	Ca.T.endolucinidaTEP
ctegasantael_N_maxbin.002_spades	Ctena_spCRP_SantaElena_SYM1_ctemesantah013	99.3712	Ca.T.endolucinidaTEP
ctegasantael_N_maxbin.002_spades	Ctena_spCRP_SantaElena_SYM1_ctemesantah020	99.3535	Ca.T.endolucinidaTEP
ctegasantael_N_maxbin.002_spades	Ctena_spCRP_SantaElena_SYM1_ctemesantah005	99.3371	Ca.T.endolucinidaTEP
ctegasantael_N_maxbin.002_spades	Ctena_spCRP_SantaElena_SYM1_ctemesantah004	99.3252	Ca.T.endolucinidaTEP
ctegasantael_N_maxbin.002_spades	Ctena_spCRP_SantaElena_SYM1_ctemesantah050	99.3247	Ca.T.endolucinidaTEP
ctegasantael_N_maxbin.002_spades	Ctena_spCRP_SantaElena_SYM1_ctemesantah039	99.324	Ca.T.endolucinidaTEP
ctegasantael_N_maxbin.002_spades	Ctena_spCRP_SantaElena_SYM1_ctemesantah019	99.3096	Ca.T.endolucinidaTEP
ctegasantael_N_maxbin.002_spades	A_Thio_seal_contig_4	99.2997	Ca.T.endolucinidaTEP
ctegasantael_N_maxbin.002_spades	Ctena_spCRP_SantaElena_SYM1_ctemesantah003	99.2959	Ca.T.endolucinidaTEP
ctegasantael_N_maxbin.002_spades	Ctena_spCRP_SantaElena_SYM1_ctemesantah049	99.2656	Ca.T.endolucinidaTEP
ctegasantael_N_maxbin.002_spades	ctegasantael_N_bin.1_megahit	99.193	NA
ctegasantael_N_maxbin.002_spades	Ctena_spCRP_SantaElena_SYM1_ctemesantah038	99.1574	Ca.T.endolucinidaTEP
ctegasantael_N_maxbin.002_spades	Codakia_distinguenda_BajaCalifornia_SYM1_coddibajacam12rep	99.0212	Ca.T.endolucinidaTEP
ctegasantael_N_maxbin.002_spades	Ctena_spCRP_SantaElena_SYM1_ctemesantah007	98.7099	Ca.T.endolucinidaTEP
ctegasantael_N_maxbin.002_spades	Codakia_distinguenda_Galapagos_SYM1_coddigalapam13run1	97.2033	Ca.T.endolucinidaTEP
ctegasantael_N_maxbin.002_spades	Ctena_spCRP_SantaElena_SYM2_ctegasantah002	94.4212	Ca.T.boucheti
ctegasantael_N_maxbin.002_spades	Ctena_spCRP_SantaElena_SYM2_ctemesantah038	94.2444	Ca.T.boucheti
ctegasantael_N_maxbin.002_spades	ctegasantael_M_Binsanity_Bin-458_megahit	94.1867	NA
ctegasantael_N_maxbin.002_spades	ctegasantael_M_maxbin.002_spades	94.1484	NA
ctegasantael_N_maxbin.002_spades	ctegasantael_L_bin.1_spades	94.0164	NA
ctegasantael_N_maxbin.002_spades	ctegasantael_L_bin.1_megahit	93.9052	NA
ctegasantael_N_maxbin.002_spades	Ctena_spCRP_SantaElena_SYM1_ctemesantah040	88.7827	Ca.T.larai
ctegasantael_N_maxbin.002_spades	Ctena_spCRP_SantaElena_SYM2_ctemesantah050	88.7256	Ca.T.larai
ctegasantael_N_maxbin.002_spades	Ctena_spCRP_SantaElena_SYM2_ctemesantah039	87.5677	Ca.T.larai
ctegasantael_N_maxbin.002_spades	Ctena_spCRP_SantaElena_SYM2_ctemesantah037	87.5128	Ca.T.larai
