# Supplementary material for: Seasonal transcriptomic shifts reveal metabolic flexibility of chemosynthetic symbionts in an upwelling region
Source: mSystems. 2025 May 22;10(6):e01686-24. doi: 10.1128/msystems.01686-24 (PMC12172469; doi:10.1128/msystems.01686-24)
Supplement: Table S5 — Sequencing depth of reference MAGs. [file msystems.01686-24-s0007.xlsx]

## Sheet: Symbiont_detection
S5 Table. Symbiont detection by CoverM to Ca. T. database
Sample	Reference	Clade	Accession	Trimmed_Depth	Breath
6192_A	Ctena_bella_FrenchPoly_SYM1_ctebefrenchm22	Ca.T.NA.1	GCA_040794075.1	0.000869529	0.000211385
6192_A	Ctena_GCA_003094555	CTENA3	GCA_003094555.1	7.47549e-05	3.88319e-05
6192_A	Ctena_imbricatula_STRI_SYM1_cteimstrist093	Ca.T.fergusoni	GCA_040793615.1	0.282466	0.003724
6192_A	Lucinoma_mystery_SalomonSea_SYM_L038	Lucinoma1	GCA_025655615.1	0.000122162	0.000121626
6192_A	Ctena_spCRC_CahuitaEast_SYMTRANSOCEAN_cteimcahuit023	Ca.T.taylori	GCA_040792285.1	0.000398902	0.000316674
6192_A	Lucinoma_annulata_SouthCalifornia_SYM_L136	Ca.T.gloverae	GCA_025656035.1	0	0
6192_A	Loripes_orbiculatus_FetoviaItaly_SYM1_ELBAC10	Ca.T.lotti	GCA_016842425.1	5.76911e-05	5.74622e-05
6192_A	Ctena_GCA_003094535	CTENA2	GCA_003094535.1	0.00251856	0.00141432
6192_A	Ctena_spCRP_SantaElena_SYM1_ctemesantah040	Ca.T.larai	GCA_040791665.1	0.104383	0.0279101
6192_A	Cryptophysema_vesicula_EastTimor_SYM_L069	PEGO	GCA_040507105.1	0	0
6192_A	Thiodiazotropha_endoloripes_GCA_001708975	Ca.T.weberae	GCA_001708975.1	0	0
6192_A	Ctena_spCRP_SantaElena_SYM2_ctegasantah002	Ca.T.boucheti	GCA_040791405.1	11.4918	0.831823
6192_A	Gonimyrtea_cfFemisimica_IlesSalomon_SYM_L011	Ustal1	GCA_025656375.1	0	0
6192_A	Codakia_rugifera_BendalongNSW_SYM_L098	Rugifera1	GCA_025656675.1	0.000125113	9.75372e-05
6192_A	Lucinoma_aequizonata_California_SYM_LCM9	Aeq1	GCA_025656115.1	0.0727298	0.00125674
6192_A	Rugalucina_munda_TinBayQL_SYMTRANSOCEAN_L046	Ca.T."RUGA"	GCA_016842065.1	0.000191142	0.000111403
6192_A	Ctena_bella_Hawaii_SYM1_ctebehawaiim21	Ca.T.NA.2	GCA_040793985.1	0.0055902	0.00272281
6192_A	Dulcina_madagascarenis_Madagascar_SYM_L019	Leuco	GCA_025656695.1	5.88832e-05	5.86073e-05
6192_A	Monitilora_ramsayi_MoretonBayQL_SYM_L094	Monit1	GCA_025655595.1	0.00203561	0.000689113
6192_A	Ctena_spCRP_SantaElena_SYM1_ctemesantah038	Ca.T.endolucinidaTEP	GCA_040791685.1	13.3796	0.808605
6192_A	Myrtea_sp_madagascar_SYM_L025	Myrt1	GCA_025655655.1	0.000554359	0.000144345
6192_A	Monitilora_ramsayi_MoretonBayQL_SYM_L095	Monit2	GCA_025655575.1	0.00038501	0.00015915
6192_A	Gloverina_cfVestifex_BismarckSea_SYM_L005R	Glov1	GCA_025656435.1	0.000350875	0.000302335
6192_A	Sedimenticola_endophacoides_GCA_003062345	Ca.S.endophacoidesFlorida	GCA_003062345.1	0	0
6192_A	Ctena_GCA_003058525	CTENA4	GCA_003058525.1	0.780116	0.183462
6192_A	Ctena_eburnea_CapeVerdeIslands_SYM_L127	Ca.T.NA.3	GCA_040507245.1	0	0
6192_B	Ctena_spCRP_SantaElena_SYM1_ctemesantah038	Ca.T.endolucinidaTEP	GCA_040791685.1	21.7578	0.844502
6192_B	Gonimyrtea_cfFemisimica_IlesSalomon_SYM_L011	Ustal1	GCA_025656375.1	0	0
6192_B	Gloverina_cfVestifex_BismarckSea_SYM_L005R	Glov1	GCA_025656435.1	0.00119762	0.000214334
6192_B	Ctena_GCA_003094535	CTENA2	GCA_003094535.1	0.000346935	0.000177489
6192_B	Dulcina_madagascarenis_Madagascar_SYM_L019	Leuco	GCA_025656695.1	0.000291297	0.000158938
6192_B	Loripes_orbiculatus_FetoviaItaly_SYM1_ELBAC10	Ca.T.lotti	GCA_016842425.1	5.65449e-05	5.63206e-05
6192_B	Lucinoma_mystery_SalomonSea_SYM_L038	Lucinoma1	GCA_025655615.1	0.000128334	6.42033e-05
6192_B	Ctena_eburnea_CapeVerdeIslands_SYM_L127	Ca.T.NA.3	GCA_040507245.1	0.00040308	0.000248622
6192_B	Ctena_GCA_003094555	CTENA3	GCA_003094555.1	0	0
6192_B	Codakia_rugifera_BendalongNSW_SYM_L098	Rugifera1	GCA_025656675.1	0.000386303	0.000203453
6192_B	Sedimenticola_endophacoides_GCA_003062345	Ca.S.endophacoidesFlorida	GCA_003062345.1	0	0
6192_B	Ctena_GCA_003058525	CTENA4	GCA_003058525.1	1.18155	0.214915
6192_B	Ctena_imbricatula_STRI_SYM1_cteimstrist093	Ca.T.fergusoni	GCA_040793615.1	0.283981	0.00319767
6192_B	Ctena_bella_Hawaii_SYM1_ctebehawaiim21	Ca.T.NA.2	GCA_040793985.1	0.00294929	0.00148282
6192_B	Ctena_bella_FrenchPoly_SYM1_ctebefrenchm22	Ca.T.NA.1	GCA_040794075.1	6.34754e-05	6.33317e-05
6192_B	Ctena_spCRP_SantaElena_SYM2_ctegasantah002	Ca.T.boucheti	GCA_040791405.1	16.6326	0.829177
6192_B	Monitilora_ramsayi_MoretonBayQL_SYM_L095	Monit2	GCA_025655575.1	0.00175826	0.000414864
6192_B	Myrtea_sp_madagascar_SYM_L025	Myrt1	GCA_025655655.1	0.0019401	0.000444656
6192_B	Ctena_spCRC_CahuitaEast_SYMTRANSOCEAN_cteimcahuit023	Ca.T.taylori	GCA_040792285.1	0.000497254	0.000390528
6192_B	Cryptophysema_vesicula_EastTimor_SYM_L069	PEGO	GCA_040507105.1	0	0
6192_B	Thiodiazotropha_endoloripes_GCA_001708975	Ca.T.weberae	GCA_001708975.1	0.000128622	9.99316e-05
6192_B	Monitilora_ramsayi_MoretonBayQL_SYM_L094	Monit1	GCA_025655595.1	0.00701629	0.000936032
6192_B	Rugalucina_munda_TinBayQL_SYMTRANSOCEAN_L046	Ca.T."RUGA"	GCA_016842065.1	0.000316249	0.000251128
6192_B	Ctena_spCRP_SantaElena_SYM1_ctemesantah040	Ca.T.larai	GCA_040791665.1	0.196258	0.0364861
6192_B	Lucinoma_aequizonata_California_SYM_LCM9	Aeq1	GCA_025656115.1	0.110099	0.0012969
6192_B	Lucinoma_annulata_SouthCalifornia_SYM_L136	Ca.T.gloverae	GCA_025656035.1	0.000293674	0.000118259
6192_C	Ctena_eburnea_CapeVerdeIslands_SYM_L127	Ca.T.NA.3	GCA_040507245.1	5.82316e-05	2.87074e-05
6192_C	Sedimenticola_endophacoides_GCA_003062345	Ca.S.endophacoidesFlorida	GCA_003062345.1	0	0
6192_C	Lucinoma_mystery_SalomonSea_SYM_L038	Lucinoma1	GCA_025655615.1	0	0
6192_C	Ctena_spCRC_CahuitaEast_SYMTRANSOCEAN_cteimcahuit023	Ca.T.taylori	GCA_040792285.1	0	0
6192_C	Rugalucina_munda_TinBayQL_SYMTRANSOCEAN_L046	Ca.T."RUGA"	GCA_016842065.1	6.3081e-05	6.27296e-05
6192_C	Dulcina_madagascarenis_Madagascar_SYM_L019	Leuco	GCA_025656695.1	5.81033e-05	5.7831e-05
6192_C	Ctena_GCA_003058525	CTENA4	GCA_003058525.1	0.0840104	0.0572265
6192_C	Gloverina_cfVestifex_BismarckSea_SYM_L005R	Glov1	GCA_025656435.1	0.000120964	0.000118118
6192_C	Ctena_spCRP_SantaElena_SYM1_ctemesantah038	Ca.T.endolucinidaTEP	GCA_040791685.1	4.48224	0.687012
6192_C	Loripes_orbiculatus_FetoviaItaly_SYM1_ELBAC10	Ca.T.lotti	GCA_016842425.1	0	0
6192_C	Codakia_rugifera_BendalongNSW_SYM_L098	Rugifera1	GCA_025656675.1	0	0
6192_C	Ctena_spCRP_SantaElena_SYM1_ctemesantah040	Ca.T.larai	GCA_040791665.1	0.0807921	0.016477
6192_C	Lucinoma_annulata_SouthCalifornia_SYM_L136	Ca.T.gloverae	GCA_025656035.1	0	0
6192_C	Ctena_GCA_003094555	CTENA3	GCA_003094555.1	0	0
6192_C	Ctena_bella_Hawaii_SYM1_ctebehawaiim21	Ca.T.NA.2	GCA_040793985.1	0.00213482	0.00153681
6192_C	Myrtea_sp_madagascar_SYM_L025	Myrt1	GCA_025655655.1	0	0
6192_C	Ctena_spCRP_SantaElena_SYM2_ctegasantah002	Ca.T.boucheti	GCA_040791405.1	0.465877	0.265343
6192_C	Thiodiazotropha_endoloripes_GCA_001708975	Ca.T.weberae	GCA_001708975.1	0	0
6192_C	Cryptophysema_vesicula_EastTimor_SYM_L069	PEGO	GCA_040507105.1	0	0
6192_C	Ctena_imbricatula_STRI_SYM1_cteimstrist093	Ca.T.fergusoni	GCA_040793615.1	0.262705	0.0033671
6192_C	Ctena_GCA_003094535	CTENA2	GCA_003094535.1	0.00153519	0.000896993
6192_C	Lucinoma_aequizonata_California_SYM_LCM9	Aeq1	GCA_025656115.1	0.0503408	0.00128747
6192_C	Gonimyrtea_cfFemisimica_IlesSalomon_SYM_L011	Ustal1	GCA_025656375.1	0	0
6192_C	Ctena_bella_FrenchPoly_SYM1_ctebefrenchm22	Ca.T.NA.1	GCA_040794075.1	0	0
6192_C	Monitilora_ramsayi_MoretonBayQL_SYM_L095	Monit2	GCA_025655575.1	7.67462e-05	7.66374e-05
6192_C	Monitilora_ramsayi_MoretonBayQL_SYM_L094	Monit1	GCA_025655595.1	0.0002941	0.000145975
6192_D	Ctena_GCA_003094555	CTENA3	GCA_003094555.1	0.000168322	6.97991e-05
6192_D	Ctena_spCRP_SantaElena_SYM2_ctegasantah002	Ca.T.boucheti	GCA_040791405.1	5.66563	0.796668
6192_D	Ctena_spCRP_SantaElena_SYM1_ctemesantah040	Ca.T.larai	GCA_040791665.1	0.749492	0.316389
6192_D	Thiodiazotropha_endoloripes_GCA_001708975	Ca.T.weberae	GCA_001708975.1	0	0
6192_D	Lucinoma_annulata_SouthCalifornia_SYM_L136	Ca.T.gloverae	GCA_025656035.1	7.34793e-05	7.12861e-05
6192_D	Cryptophysema_vesicula_EastTimor_SYM_L069	PEGO	GCA_040507105.1	0	0
6192_D	Ctena_eburnea_CapeVerdeIslands_SYM_L127	Ca.T.NA.3	GCA_040507245.1	0.000146914	0.000115093
6192_D	Ctena_spCRC_CahuitaEast_SYMTRANSOCEAN_cteimcahuit023	Ca.T.taylori	GCA_040792285.1	0	0
6192_D	Monitilora_ramsayi_MoretonBayQL_SYM_L094	Monit1	GCA_025655595.1	0.00178854	0.000623168
6192_D	Codakia_rugifera_BendalongNSW_SYM_L098	Rugifera1	GCA_025656675.1	0.00025818	9.13068e-05
6192_D	Ctena_GCA_003094535	CTENA2	GCA_003094535.1	0.000275204	0.000273454
6192_D	Monitilora_ramsayi_MoretonBayQL_SYM_L095	Monit2	GCA_025655575.1	0.000745462	0.000383698
6192_D	Rugalucina_munda_TinBayQL_SYMTRANSOCEAN_L046	Ca.T."RUGA"	GCA_016842065.1	6.22371e-05	6.18904e-05
6192_D	Ctena_imbricatula_STRI_SYM1_cteimstrist093	Ca.T.fergusoni	GCA_040793615.1	0.335811	0.00383249
6192_D	Lucinoma_aequizonata_California_SYM_LCM9	Aeq1	GCA_025656115.1	0.0931439	0.00121973
6192_D	Ctena_bella_FrenchPoly_SYM1_ctebefrenchm22	Ca.T.NA.1	GCA_040794075.1	0.00153602	0.000746978
6192_D	Gonimyrtea_cfFemisimica_IlesSalomon_SYM_L011	Ustal1	GCA_025656375.1	7.92838e-05	7.35164e-05
6192_D	Sedimenticola_endophacoides_GCA_003062345	Ca.S.endophacoidesFlorida	GCA_003062345.1	0	0
6192_D	Loripes_orbiculatus_FetoviaItaly_SYM1_ELBAC10	Ca.T.lotti	GCA_016842425.1	0	0
6192_D	Ctena_bella_Hawaii_SYM1_ctebehawaiim21	Ca.T.NA.2	GCA_040793985.1	0.00128511	0.000798326
6192_D	Myrtea_sp_madagascar_SYM_L025	Myrt1	GCA_025655655.1	0.000916433	0.00026239
6192_D	Gloverina_cfVestifex_BismarckSea_SYM_L005R	Glov1	GCA_025656435.1	0.000587196	0.000290993
6192_D	Ctena_spCRP_SantaElena_SYM1_ctemesantah038	Ca.T.endolucinidaTEP	GCA_040791685.1	10.4181	0.85209
6192_D	Lucinoma_mystery_SalomonSea_SYM_L038	Lucinoma1	GCA_025655615.1	0.000123013	0.000110608
6192_D	Ctena_GCA_003058525	CTENA4	GCA_003058525.1	0.432539	0.151896
6192_D	Dulcina_madagascarenis_Madagascar_SYM_L019	Leuco	GCA_025656695.1	0.000228514	0.00015758
6192_E	Gonimyrtea_cfFemisimica_IlesSalomon_SYM_L011	Ustal1	GCA_025656375.1	7.95472e-05	7.81758e-05
6192_E	Ctena_bella_FrenchPoly_SYM1_ctebefrenchm22	Ca.T.NA.1	GCA_040794075.1	0.000541853	0.000289606
6192_E	Ctena_eburnea_CapeVerdeIslands_SYM_L127	Ca.T.NA.3	GCA_040507245.1	0.00024094	0.000164607
6192_E	Ctena_spCRC_CahuitaEast_SYMTRANSOCEAN_cteimcahuit023	Ca.T.taylori	GCA_040792285.1	0.00549974	0.00406989
6192_E	Sedimenticola_endophacoides_GCA_003062345	Ca.S.endophacoidesFlorida	GCA_003062345.1	0	0
6192_E	Ctena_imbricatula_STRI_SYM1_cteimstrist093	Ca.T.fergusoni	GCA_040793615.1	0.338617	0.00372039
6192_E	Myrtea_sp_madagascar_SYM_L025	Myrt1	GCA_025655655.1	0.00136356	0.000446797
6192_E	Ctena_bella_Hawaii_SYM1_ctebehawaiim21	Ca.T.NA.2	GCA_040793985.1	0.0231498	0.00658782
6192_E	Lucinoma_annulata_SouthCalifornia_SYM_L136	Ca.T.gloverae	GCA_025656035.1	0	0
6192_E	Ctena_spCRP_SantaElena_SYM1_ctemesantah040	Ca.T.larai	GCA_040791665.1	0.15896	0.0387491
6192_E	Ctena_GCA_003058525	CTENA4	GCA_003058525.1	1.32628	0.228024
6192_E	Ctena_spCRP_SantaElena_SYM2_ctegasantah002	Ca.T.boucheti	GCA_040791405.1	20.383	0.936176
6192_E	Monitilora_ramsayi_MoretonBayQL_SYM_L095	Monit2	GCA_025655575.1	0.0012195	0.000395705
6192_E	Ctena_GCA_003094555	CTENA3	GCA_003094555.1	0	0
6192_E	Dulcina_madagascarenis_Madagascar_SYM_L019	Leuco	GCA_025656695.1	0.000234948	0.000170388
6192_E	Monitilora_ramsayi_MoretonBayQL_SYM_L094	Monit1	GCA_025655595.1	0.0093896	0.00108948
6192_E	Cryptophysema_vesicula_EastTimor_SYM_L069	PEGO	GCA_040507105.1	0	0
6192_E	Thiodiazotropha_endoloripes_GCA_001708975	Ca.T.weberae	GCA_001708975.1	0.000200596	0.00020053
6192_E	Lucinoma_aequizonata_California_SYM_LCM9	Aeq1	GCA_025656115.1	0.122586	0.00128153
6192_E	Ctena_spCRP_SantaElena_SYM1_ctemesantah038	Ca.T.endolucinidaTEP	GCA_040791685.1	19.3677	0.861201
6192_E	Gloverina_cfVestifex_BismarckSea_SYM_L005R	Glov1	GCA_025656435.1	0.000236721	0.00021316
6192_E	Codakia_rugifera_BendalongNSW_SYM_L098	Rugifera1	GCA_025656675.1	0.00025947	0.0001607
6192_E	Ctena_GCA_003094535	CTENA2	GCA_003094535.1	0.00257646	0.00137309
6192_E	Rugalucina_munda_TinBayQL_SYMTRANSOCEAN_L046	Ca.T."RUGA"	GCA_016842065.1	0.00201585	0.0015844
6192_E	Lucinoma_mystery_SalomonSea_SYM_L038	Lucinoma1	GCA_025655615.1	0.000319025	0.000121202
6192_E	Loripes_orbiculatus_FetoviaItaly_SYM1_ELBAC10	Ca.T.lotti	GCA_016842425.1	0.000227517	0.000170674
6192_F	Ctena_bella_FrenchPoly_SYM1_ctebefrenchm22	Ca.T.NA.1	GCA_040794075.1	0	0
6192_F	Ctena_spCRC_CahuitaEast_SYMTRANSOCEAN_cteimcahuit023	Ca.T.taylori	GCA_040792285.1	0	0
6192_F	Ctena_bella_Hawaii_SYM1_ctebehawaiim21	Ca.T.NA.2	GCA_040793985.1	0.0025526	0.00163806
6192_F	Sedimenticola_endophacoides_GCA_003062345	Ca.S.endophacoidesFlorida	GCA_003062345.1	0	0
6192_F	Ctena_imbricatula_STRI_SYM1_cteimstrist093	Ca.T.fergusoni	GCA_040793615.1	0.377081	0.00347963
6192_F	Lucinoma_mystery_SalomonSea_SYM_L038	Lucinoma1	GCA_025655615.1	0	0
6192_F	Gonimyrtea_cfFemisimica_IlesSalomon_SYM_L011	Ustal1	GCA_025656375.1	0	0
6192_F	Ctena_spCRP_SantaElena_SYM2_ctegasantah002	Ca.T.boucheti	GCA_040791405.1	0.832661	0.43308
6192_F	Ctena_GCA_003058525	CTENA4	GCA_003058525.1	0.0329923	0.0213837
6192_F	Lucinoma_annulata_SouthCalifornia_SYM_L136	Ca.T.gloverae	GCA_025656035.1	0	0
6192_F	Ctena_spCRP_SantaElena_SYM1_ctemesantah040	Ca.T.larai	GCA_040791665.1	0.00886488	0.00566031
6192_F	Loripes_orbiculatus_FetoviaItaly_SYM1_ELBAC10	Ca.T.lotti	GCA_016842425.1	0	0
6192_F	Lucinoma_aequizonata_California_SYM_LCM9	Aeq1	GCA_025656115.1	0.0379204	0.00122706
6192_F	Ctena_eburnea_CapeVerdeIslands_SYM_L127	Ca.T.NA.3	GCA_040507245.1	8.06694e-05	7.9538e-05
6192_F	Gloverina_cfVestifex_BismarckSea_SYM_L005R	Glov1	GCA_025656435.1	0	0
6192_F	Myrtea_sp_madagascar_SYM_L025	Myrt1	GCA_025655655.1	0	0
6192_F	Ctena_spCRP_SantaElena_SYM1_ctemesantah038	Ca.T.endolucinidaTEP	GCA_040791685.1	4.10995	0.0888044
6192_F	Thiodiazotropha_endoloripes_GCA_001708975	Ca.T.weberae	GCA_001708975.1	0	0
6192_F	Cryptophysema_vesicula_EastTimor_SYM_L069	PEGO	GCA_040507105.1	0	0
6192_F	Monitilora_ramsayi_MoretonBayQL_SYM_L095	Monit2	GCA_025655575.1	0	0
6192_F	Dulcina_madagascarenis_Madagascar_SYM_L019	Leuco	GCA_025656695.1	5.42038e-05	5.39498e-05
6192_F	Rugalucina_munda_TinBayQL_SYMTRANSOCEAN_L046	Ca.T."RUGA"	GCA_016842065.1	0	0
6192_F	Ctena_GCA_003094555	CTENA3	GCA_003094555.1	5.39622e-05	2.67891e-05
6192_F	Monitilora_ramsayi_MoretonBayQL_SYM_L094	Monit1	GCA_025655595.1	0.000604443	0.000311584
6192_F	Codakia_rugifera_BendalongNSW_SYM_L098	Rugifera1	GCA_025656675.1	0	0
6192_F	Ctena_GCA_003094535	CTENA2	GCA_003094535.1	0.000141352	4.86813e-05
6192_G	Gonimyrtea_cfFemisimica_IlesSalomon_SYM_L011	Ustal1	GCA_025656375.1	0	0
6192_G	Monitilora_ramsayi_MoretonBayQL_SYM_L095	Monit2	GCA_025655575.1	0	0
6192_G	Ctena_bella_Hawaii_SYM1_ctebehawaiim21	Ca.T.NA.2	GCA_040793985.1	0.00763106	0.00385959
6192_G	Cryptophysema_vesicula_EastTimor_SYM_L069	PEGO	GCA_040507105.1	0	0
6192_G	Thiodiazotropha_endoloripes_GCA_001708975	Ca.T.weberae	GCA_001708975.1	0	0
6192_G	Monitilora_ramsayi_MoretonBayQL_SYM_L094	Monit1	GCA_025655595.1	0.000248574	8.49386e-05
6192_G	Dulcina_madagascarenis_Madagascar_SYM_L019	Leuco	GCA_025656695.1	0.000113867	9.31507e-05
6192_G	Lucinoma_aequizonata_California_SYM_LCM9	Aeq1	GCA_025656115.1	0.0764707	0.00144251
6192_G	Ctena_spCRP_SantaElena_SYM1_ctemesantah038	Ca.T.endolucinidaTEP	GCA_040791685.1	5.01104	0.654762
6192_G	Gloverina_cfVestifex_BismarckSea_SYM_L005R	Glov1	GCA_025656435.1	0	0
6192_G	Ctena_GCA_003058525	CTENA4	GCA_003058525.1	0.142844	0.0761079
6192_G	Loripes_orbiculatus_FetoviaItaly_SYM1_ELBAC10	Ca.T.lotti	GCA_016842425.1	0	0
6192_G	Ctena_bella_FrenchPoly_SYM1_ctebefrenchm22	Ca.T.NA.1	GCA_040794075.1	0	0
6192_G	Ctena_imbricatula_STRI_SYM1_cteimstrist093	Ca.T.fergusoni	GCA_040793615.1	0.297709	0.00370319
6192_G	Ctena_GCA_003094555	CTENA3	GCA_003094555.1	0	0
6192_G	Lucinoma_mystery_SalomonSea_SYM_L038	Lucinoma1	GCA_025655615.1	0	0
6192_G	Sedimenticola_endophacoides_GCA_003062345	Ca.S.endophacoidesFlorida	GCA_003062345.1	0	0
6192_G	Ctena_spCRC_CahuitaEast_SYMTRANSOCEAN_cteimcahuit023	Ca.T.taylori	GCA_040792285.1	0	0
6192_G	Ctena_GCA_003094535	CTENA2	GCA_003094535.1	0.00610324	0.00258826
6192_G	Lucinoma_annulata_SouthCalifornia_SYM_L136	Ca.T.gloverae	GCA_025656035.1	0	0
6192_G	Myrtea_sp_madagascar_SYM_L025	Myrt1	GCA_025655655.1	0	0
6192_G	Ctena_eburnea_CapeVerdeIslands_SYM_L127	Ca.T.NA.3	GCA_040507245.1	0	0
6192_G	Ctena_spCRP_SantaElena_SYM1_ctemesantah040	Ca.T.larai	GCA_040791665.1	0.0251653	0.0133252
6192_G	Rugalucina_munda_TinBayQL_SYMTRANSOCEAN_L046	Ca.T."RUGA"	GCA_016842065.1	0	0
6192_G	Codakia_rugifera_BendalongNSW_SYM_L098	Rugifera1	GCA_025656675.1	0	0
6192_G	Ctena_spCRP_SantaElena_SYM2_ctegasantah002	Ca.T.boucheti	GCA_040791405.1	1.90158	0.646428
6192_H	Rugalucina_munda_TinBayQL_SYMTRANSOCEAN_L046	Ca.T."RUGA"	GCA_016842065.1	0	0
6192_H	Codakia_rugifera_BendalongNSW_SYM_L098	Rugifera1	GCA_025656675.1	0	0
6192_H	Lucinoma_mystery_SalomonSea_SYM_L038	Lucinoma1	GCA_025655615.1	0	0
6192_H	Cryptophysema_vesicula_EastTimor_SYM_L069	PEGO	GCA_040507105.1	0	0
6192_H	Thiodiazotropha_endoloripes_GCA_001708975	Ca.T.weberae	GCA_001708975.1	0	0
6192_H	Ctena_bella_FrenchPoly_SYM1_ctebefrenchm22	Ca.T.NA.1	GCA_040794075.1	0	0
6192_H	Ctena_GCA_003094555	CTENA3	GCA_003094555.1	0	0
6192_H	Ctena_imbricatula_STRI_SYM1_cteimstrist093	Ca.T.fergusoni	GCA_040793615.1	0.373159	0.00349088
6192_H	Myrtea_sp_madagascar_SYM_L025	Myrt1	GCA_025655655.1	5.11526e-05	3.63921e-05
6192_H	Ctena_spCRP_SantaElena_SYM2_ctegasantah002	Ca.T.boucheti	GCA_040791405.1	0.358801	0.22361
6192_H	Ctena_spCRC_CahuitaEast_SYMTRANSOCEAN_cteimcahuit023	Ca.T.taylori	GCA_040792285.1	0	0
6192_H	Lucinoma_annulata_SouthCalifornia_SYM_L136	Ca.T.gloverae	GCA_025656035.1	0	0
6192_H	Ctena_GCA_003094535	CTENA2	GCA_003094535.1	0	0
6192_H	Ctena_spCRP_SantaElena_SYM1_ctemesantah040	Ca.T.larai	GCA_040791665.1	0.0160379	0.01011
6192_H	Sedimenticola_endophacoides_GCA_003062345	Ca.S.endophacoidesFlorida	GCA_003062345.1	0	0
6192_H	Loripes_orbiculatus_FetoviaItaly_SYM1_ELBAC10	Ca.T.lotti	GCA_016842425.1	0	0
6192_H	Gloverina_cfVestifex_BismarckSea_SYM_L005R	Glov1	GCA_025656435.1	0	0
6192_H	Ctena_spCRP_SantaElena_SYM1_ctemesantah038	Ca.T.endolucinidaTEP	GCA_040791685.1	3.84432	0.367596
6192_H	Ctena_eburnea_CapeVerdeIslands_SYM_L127	Ca.T.NA.3	GCA_040507245.1	0	0
6192_H	Dulcina_madagascarenis_Madagascar_SYM_L019	Leuco	GCA_025656695.1	0	0
6192_H	Lucinoma_aequizonata_California_SYM_LCM9	Aeq1	GCA_025656115.1	0.0397117	0.00126966
6192_H	Gonimyrtea_cfFemisimica_IlesSalomon_SYM_L011	Ustal1	GCA_025656375.1	0	0
6192_H	Monitilora_ramsayi_MoretonBayQL_SYM_L095	Monit2	GCA_025655575.1	0	0
6192_H	Ctena_bella_Hawaii_SYM1_ctebehawaiim21	Ca.T.NA.2	GCA_040793985.1	0	0
6192_H	Ctena_GCA_003058525	CTENA4	GCA_003058525.1	0.0266919	0.0193882
6192_H	Monitilora_ramsayi_MoretonBayQL_SYM_L094	Monit1	GCA_025655595.1	0.00101567	0.000409754
6192_I	Ctena_spCRP_SantaElena_SYM2_ctegasantah002	Ca.T.boucheti	GCA_040791405.1	0.453643	0.273828
6192_I	Ctena_GCA_003094535	CTENA2	GCA_003094535.1	0	0
6192_I	Codakia_rugifera_BendalongNSW_SYM_L098	Rugifera1	GCA_025656675.1	0	0
6192_I	Lucinoma_annulata_SouthCalifornia_SYM_L136	Ca.T.gloverae	GCA_025656035.1	7.34793e-05	7.12861e-05
6192_I	Ctena_eburnea_CapeVerdeIslands_SYM_L127	Ca.T.NA.3	GCA_040507245.1	0	0
6192_I	Ctena_spCRP_SantaElena_SYM1_ctemesantah040	Ca.T.larai	GCA_040791665.1	0.0117519	0.0071088
6192_I	Ctena_GCA_003094555	CTENA3	GCA_003094555.1	0	0
6192_I	Ctena_bella_FrenchPoly_SYM1_ctebefrenchm22	Ca.T.NA.1	GCA_040794075.1	6.30551e-05	6.29123e-05
6192_I	Gonimyrtea_cfFemisimica_IlesSalomon_SYM_L011	Ustal1	GCA_025656375.1	0	0
6192_I	Loripes_orbiculatus_FetoviaItaly_SYM1_ELBAC10	Ca.T.lotti	GCA_016842425.1	0	0
6192_I	Cryptophysema_vesicula_EastTimor_SYM_L069	PEGO	GCA_040507105.1	0	0
6192_I	Thiodiazotropha_endoloripes_GCA_001708975	Ca.T.weberae	GCA_001708975.1	0	0
6192_I	Ctena_imbricatula_STRI_SYM1_cteimstrist093	Ca.T.fergusoni	GCA_040793615.1	0.340504	0.0040274
6192_I	Lucinoma_aequizonata_California_SYM_LCM9	Aeq1	GCA_025656115.1	0.0300453	0.00114989
6192_I	Rugalucina_munda_TinBayQL_SYMTRANSOCEAN_L046	Ca.T."RUGA"	GCA_016842065.1	0	0
6192_I	Ctena_GCA_003058525	CTENA4	GCA_003058525.1	0.0312262	0.0216242
6192_I	Lucinoma_mystery_SalomonSea_SYM_L038	Lucinoma1	GCA_025655615.1	0	0
6192_I	Monitilora_ramsayi_MoretonBayQL_SYM_L095	Monit2	GCA_025655575.1	7.08623e-05	3.60196e-05
6192_I	Monitilora_ramsayi_MoretonBayQL_SYM_L094	Monit1	GCA_025655595.1	0.000161584	9.60361e-05
6192_I	Ctena_bella_Hawaii_SYM1_ctebehawaiim21	Ca.T.NA.2	GCA_040793985.1	0	0
6192_I	Ctena_spCRP_SantaElena_SYM1_ctemesantah038	Ca.T.endolucinidaTEP	GCA_040791685.1	4.13875	0.339283
6192_I	Ctena_spCRC_CahuitaEast_SYMTRANSOCEAN_cteimcahuit023	Ca.T.taylori	GCA_040792285.1	0	0
6192_I	Sedimenticola_endophacoides_GCA_003062345	Ca.S.endophacoidesFlorida	GCA_003062345.1	0	0
6192_I	Gloverina_cfVestifex_BismarckSea_SYM_L005R	Glov1	GCA_025656435.1	0	0
6192_I	Myrtea_sp_madagascar_SYM_L025	Myrt1	GCA_025655655.1	0	0
6192_I	Dulcina_madagascarenis_Madagascar_SYM_L019	Leuco	GCA_025656695.1	0	0
6192_J	Ctena_GCA_003094535	CTENA2	GCA_003094535.1	0.00264233	0.0013682
6192_J	Ctena_bella_Hawaii_SYM1_ctebehawaiim21	Ca.T.NA.2	GCA_040793985.1	0.0155596	0.00504819
6192_J	Ctena_bella_FrenchPoly_SYM1_ctebefrenchm22	Ca.T.NA.1	GCA_040794075.1	0.000489728	0.00028709
6192_J	Loripes_orbiculatus_FetoviaItaly_SYM1_ELBAC10	Ca.T.lotti	GCA_016842425.1	0	0
6192_J	Ctena_imbricatula_STRI_SYM1_cteimstrist093	Ca.T.fergusoni	GCA_040793615.1	0.368337	0.0036826
6192_J	Ctena_GCA_003094555	CTENA3	GCA_003094555.1	6.93092e-05	6.88161e-05
6192_J	Lucinoma_mystery_SalomonSea_SYM_L038	Lucinoma1	GCA_025655615.1	4.98011e-05	2.47914e-05
6192_J	Ctena_spCRP_SantaElena_SYM2_ctegasantah002	Ca.T.boucheti	GCA_040791405.1	1.51595	0.611901
6192_J	Lucinoma_annulata_SouthCalifornia_SYM_L136	Ca.T.gloverae	GCA_025656035.1	0	0
6192_J	Ctena_spCRP_SantaElena_SYM1_ctemesantah040	Ca.T.larai	GCA_040791665.1	0.0116886	0.00674404
6192_J	Sedimenticola_endophacoides_GCA_003062345	Ca.S.endophacoidesFlorida	GCA_003062345.1	0	0
6192_J	Rugalucina_munda_TinBayQL_SYMTRANSOCEAN_L046	Ca.T."RUGA"	GCA_016842065.1	0.00168525	0.00122627
6192_J	Gonimyrtea_cfFemisimica_IlesSalomon_SYM_L011	Ustal1	GCA_025656375.1	0	0
6192_J	Ctena_eburnea_CapeVerdeIslands_SYM_L127	Ca.T.NA.3	GCA_040507245.1	0	0
6192_J	Gloverina_cfVestifex_BismarckSea_SYM_L005R	Glov1	GCA_025656435.1	0	0
6192_J	Ctena_GCA_003058525	CTENA4	GCA_003058525.1	0.0610513	0.0350872
6192_J	Ctena_spCRP_SantaElena_SYM1_ctemesantah038	Ca.T.endolucinidaTEP	GCA_040791685.1	3.58597	0.119669
6192_J	Myrtea_sp_madagascar_SYM_L025	Myrt1	GCA_025655655.1	9.21363e-05	9.14389e-05
6192_J	Dulcina_madagascarenis_Madagascar_SYM_L019	Leuco	GCA_025656695.1	5.88832e-05	5.86073e-05
6192_J	Monitilora_ramsayi_MoretonBayQL_SYM_L094	Monit1	GCA_025655595.1	0.00145276	0.000604814
6192_J	Monitilora_ramsayi_MoretonBayQL_SYM_L095	Monit2	GCA_025655575.1	0	0
6192_J	Cryptophysema_vesicula_EastTimor_SYM_L069	PEGO	GCA_040507105.1	0	0
6192_J	Thiodiazotropha_endoloripes_GCA_001708975	Ca.T.weberae	GCA_001708975.1	0	0
6192_J	Ctena_spCRC_CahuitaEast_SYMTRANSOCEAN_cteimcahuit023	Ca.T.taylori	GCA_040792285.1	0.00572309	0.00418081
6192_J	Lucinoma_aequizonata_California_SYM_LCM9	Aeq1	GCA_025656115.1	0.0843385	0.00127734
6192_J	Codakia_rugifera_BendalongNSW_SYM_L098	Rugifera1	GCA_025656675.1	5.69674e-05	5.69325e-05
6192_K	Dulcina_madagascarenis_Madagascar_SYM_L019	Leuco	GCA_025656695.1	0.000195173	0.000117797
6192_K	Ctena_GCA_003094535	CTENA2	GCA_003094535.1	0.000351389	0.000218716
6192_K	Ctena_eburnea_CapeVerdeIslands_SYM_L127	Ca.T.NA.3	GCA_040507245.1	0	0
6192_K	Rugalucina_munda_TinBayQL_SYMTRANSOCEAN_L046	Ca.T."RUGA"	GCA_016842065.1	0.000125529	0.00012483
6192_K	Gloverina_cfVestifex_BismarckSea_SYM_L005R	Glov1	GCA_025656435.1	0.000483455	0.000329714
6192_K	Ctena_spCRP_SantaElena_SYM1_ctemesantah038	Ca.T.endolucinidaTEP	GCA_040791685.1	17.4262	0.830858
6192_K	Ctena_GCA_003094555	CTENA3	GCA_003094555.1	5.64375e-05	2.8018e-05
6192_K	Codakia_rugifera_BendalongNSW_SYM_L098	Rugifera1	GCA_025656675.1	0	0
6192_K	Loripes_orbiculatus_FetoviaItaly_SYM1_ELBAC10	Ca.T.lotti	GCA_016842425.1	0	0
6192_K	Thiodiazotropha_endoloripes_GCA_001708975	Ca.T.weberae	GCA_001708975.1	6.70876e-05	6.70652e-05
6192_K	Cryptophysema_vesicula_EastTimor_SYM_L069	PEGO	GCA_040507105.1	0	0
6192_K	Lucinoma_mystery_SalomonSea_SYM_L038	Lucinoma1	GCA_025655615.1	0.000128547	6.75935e-05
6192_K	Monitilora_ramsayi_MoretonBayQL_SYM_L094	Monit1	GCA_025655595.1	0.00488107	0.000966337
6192_K	Ctena_bella_FrenchPoly_SYM1_ctebefrenchm22	Ca.T.NA.1	GCA_040794075.1	0.000947928	0.000218935
6192_K	Monitilora_ramsayi_MoretonBayQL_SYM_L095	Monit2	GCA_025655575.1	0.000975444	0.000270019
6192_K	Ctena_imbricatula_STRI_SYM1_cteimstrist093	Ca.T.fergusoni	GCA_040793615.1	0.29487	0.0039964
6192_K	Ctena_GCA_003058525	CTENA4	GCA_003058525.1	1.15426	0.235636
6192_K	Ctena_spCRC_CahuitaEast_SYMTRANSOCEAN_cteimcahuit023	Ca.T.taylori	GCA_040792285.1	0.000323078	0.000157247
6192_K	Lucinoma_aequizonata_California_SYM_LCM9	Aeq1	GCA_025656115.1	0.0274646	0.00110729
6192_K	Ctena_bella_Hawaii_SYM1_ctebehawaiim21	Ca.T.NA.2	GCA_040793985.1	0.00413654	0.001119
6192_K	Sedimenticola_endophacoides_GCA_003062345	Ca.S.endophacoidesFlorida	GCA_003062345.1	0	0
6192_K	Lucinoma_annulata_SouthCalifornia_SYM_L136	Ca.T.gloverae	GCA_025656035.1	0.000219708	7.5771e-05
6192_K	Ctena_spCRP_SantaElena_SYM1_ctemesantah040	Ca.T.larai	GCA_040791665.1	0.151365	0.0350269
6192_K	Gonimyrtea_cfFemisimica_IlesSalomon_SYM_L011	Ustal1	GCA_025656375.1	0	0
6192_K	Myrtea_sp_madagascar_SYM_L025	Myrt1	GCA_025655655.1	0.000926293	0.000343431
6192_K	Ctena_spCRP_SantaElena_SYM2_ctegasantah002	Ca.T.boucheti	GCA_040791405.1	16.8528	0.856487
6192_L	Lucinoma_annulata_SouthCalifornia_SYM_L136	Ca.T.gloverae	GCA_025656035.1	7.34793e-05	4.43768e-05
6192_L	Ctena_spCRP_SantaElena_SYM1_ctemesantah040	Ca.T.larai	GCA_040791665.1	0.058555	0.0194593
6192_L	Ctena_GCA_003058525	CTENA4	GCA_003058525.1	0.422228	0.106506
6192_L	Sedimenticola_endophacoides_GCA_003062345	Ca.S.endophacoidesFlorida	GCA_003062345.1	0	0
6192_L	Ctena_eburnea_CapeVerdeIslands_SYM_L127	Ca.T.NA.3	GCA_040507245.1	8.06694e-05	7.9538e-05
6192_L	Loripes_orbiculatus_FetoviaItaly_SYM1_ELBAC10	Ca.T.lotti	GCA_016842425.1	0	0
6192_L	Ctena_spCRP_SantaElena_SYM2_ctegasantah002	Ca.T.boucheti	GCA_040791405.1	8.58362	0.887399
6192_L	Ctena_bella_FrenchPoly_SYM1_ctebefrenchm22	Ca.T.NA.1	GCA_040794075.1	0.000695287	0.000386281
6192_L	Myrtea_sp_madagascar_SYM_L025	Myrt1	GCA_025655655.1	3.08148e-05	3.33339e-05
6192_L	Ctena_imbricatula_STRI_SYM1_cteimstrist093	Ca.T.fergusoni	GCA_040793615.1	0.365073	0.00380744
6192_L	Gonimyrtea_cfFemisimica_IlesSalomon_SYM_L011	Ustal1	GCA_025656375.1	7.84936e-05	4.50417e-05
6192_L	Codakia_rugifera_BendalongNSW_SYM_L098	Rugifera1	GCA_025656675.1	0.000192829	0.000162634
6192_L	Ctena_bella_Hawaii_SYM1_ctebehawaiim21	Ca.T.NA.2	GCA_040793985.1	0.00690118	0.000752577
6192_L	Thiodiazotropha_endoloripes_GCA_001708975	Ca.T.weberae	GCA_001708975.1	0.000133953	0.000107704
6192_L	Cryptophysema_vesicula_EastTimor_SYM_L069	PEGO	GCA_040507105.1	0	0
6192_L	Lucinoma_aequizonata_California_SYM_LCM9	Aeq1	GCA_025656115.1	0.0677314	0.00124347
6192_L	Ctena_GCA_003094535	CTENA2	GCA_003094535.1	0.000250824	0.000212427
6192_L	Lucinoma_mystery_SalomonSea_SYM_L038	Lucinoma1	GCA_025655615.1	0	0
6192_L	Monitilora_ramsayi_MoretonBayQL_SYM_L094	Monit1	GCA_025655595.1	0.000697418	0.000341462
6192_L	Monitilora_ramsayi_MoretonBayQL_SYM_L095	Monit2	GCA_025655575.1	0.000227169	0.000177543
6192_L	Rugalucina_munda_TinBayQL_SYMTRANSOCEAN_L046	Ca.T."RUGA"	GCA_016842065.1	0.000167091	0.000125669
6192_L	Ctena_spCRC_CahuitaEast_SYMTRANSOCEAN_cteimcahuit023	Ca.T.taylori	GCA_040792285.1	0	0
6192_L	Dulcina_madagascarenis_Madagascar_SYM_L019	Leuco	GCA_025656695.1	0.000352715	0.000203379
6192_L	Ctena_spCRP_SantaElena_SYM1_ctemesantah038	Ca.T.endolucinidaTEP	GCA_040791685.1	4.18594	0.484171
6192_L	Ctena_GCA_003094555	CTENA3	GCA_003094555.1	0	0
6192_L	Gloverina_cfVestifex_BismarckSea_SYM_L005R	Glov1	GCA_025656435.1	0	0
6192_M	Dulcina_madagascarenis_Madagascar_SYM_L019	Leuco	GCA_025656695.1	0.000852442	0.000356689
6192_M	Gloverina_cfVestifex_BismarckSea_SYM_L005R	Glov1	GCA_025656435.1	0	0
6192_M	Ctena_spCRP_SantaElena_SYM1_ctemesantah038	Ca.T.endolucinidaTEP	GCA_040791685.1	4.12093	0.167894
6192_M	Ctena_GCA_003094555	CTENA3	GCA_003094555.1	0	0
6192_M	Codakia_rugifera_BendalongNSW_SYM_L098	Rugifera1	GCA_025656675.1	0	0
6192_M	Myrtea_sp_madagascar_SYM_L025	Myrt1	GCA_025655655.1	8.72059e-05	8.65459e-05
6192_M	Ctena_spCRC_CahuitaEast_SYMTRANSOCEAN_cteimcahuit023	Ca.T.taylori	GCA_040792285.1	0.000411814	0.000208754
6192_M	Ctena_GCA_003094535	CTENA2	GCA_003094535.1	0.000210505	0.000186806
6192_M	Sedimenticola_endophacoides_GCA_003062345	Ca.S.endophacoidesFlorida	GCA_003062345.1	0	0
6192_M	Rugalucina_munda_TinBayQL_SYMTRANSOCEAN_L046	Ca.T."RUGA"	GCA_016842065.1	6.37139e-05	4.5736e-05
6192_M	Monitilora_ramsayi_MoretonBayQL_SYM_L095	Monit2	GCA_025655575.1	0.000133794	7.10173e-05
6192_M	Ctena_eburnea_CapeVerdeIslands_SYM_L127	Ca.T.NA.3	GCA_040507245.1	0.00032241	0.00018989
6192_M	Ctena_imbricatula_STRI_SYM1_cteimstrist093	Ca.T.fergusoni	GCA_040793615.1	0.403854	0.0036792
6192_M	Monitilora_ramsayi_MoretonBayQL_SYM_L094	Monit1	GCA_025655595.1	0.00076966	0.000374968
6192_M	Ctena_bella_FrenchPoly_SYM1_ctebefrenchm22	Ca.T.NA.1	GCA_040794075.1	0.000821397	0.000263183
6192_M	Gonimyrtea_cfFemisimica_IlesSalomon_SYM_L011	Ustal1	GCA_025656375.1	0	0
6192_M	Ctena_bella_Hawaii_SYM1_ctebehawaiim21	Ca.T.NA.2	GCA_040793985.1	0.0101393	0.00108539
6192_M	Lucinoma_aequizonata_California_SYM_LCM9	Aeq1	GCA_025656115.1	0.0965794	0.00136255
6192_M	Thiodiazotropha_endoloripes_GCA_001708975	Ca.T.weberae	GCA_001708975.1	0.000133509	0.000133464
6192_M	Cryptophysema_vesicula_EastTimor_SYM_L069	PEGO	GCA_040507105.1	0	0
6192_M	Ctena_spCRP_SantaElena_SYM1_ctemesantah040	Ca.T.larai	GCA_040791665.1	0.0895179	0.0207719
6192_M	Lucinoma_annulata_SouthCalifornia_SYM_L136	Ca.T.gloverae	GCA_025656035.1	0.000146229	0.000141864
6192_M	Loripes_orbiculatus_FetoviaItaly_SYM1_ELBAC10	Ca.T.lotti	GCA_016842425.1	0	0
6192_M	Lucinoma_mystery_SalomonSea_SYM_L038	Lucinoma1	GCA_025655615.1	5.61859e-05	4.23784e-05
6192_M	Ctena_GCA_003058525	CTENA4	GCA_003058525.1	0.65838	0.134489
6192_M	Ctena_spCRP_SantaElena_SYM2_ctegasantah002	Ca.T.boucheti	GCA_040791405.1	13.9772	0.860439
6192_N	Gonimyrtea_cfFemisimica_IlesSalomon_SYM_L011	Ustal1	GCA_025656375.1	0	0
6192_N	Myrtea_sp_madagascar_SYM_L025	Myrt1	GCA_025655655.1	0.000183348	0.000142204
6192_N	Ctena_spCRP_SantaElena_SYM2_ctegasantah002	Ca.T.boucheti	GCA_040791405.1	2.89612	0.663874
6192_N	Lucinoma_annulata_SouthCalifornia_SYM_L136	Ca.T.gloverae	GCA_025656035.1	7.34793e-05	7.12861e-05
6192_N	Codakia_rugifera_BendalongNSW_SYM_L098	Rugifera1	GCA_025656675.1	6.49213e-05	6.48816e-05
6192_N	Ctena_GCA_003094555	CTENA3	GCA_003094555.1	0.000139113	0.000110843
6192_N	Ctena_spCRP_SantaElena_SYM1_ctemesantah040	Ca.T.larai	GCA_040791665.1	0.144658	0.0491882
6192_N	Ctena_spCRC_CahuitaEast_SYMTRANSOCEAN_cteimcahuit023	Ca.T.taylori	GCA_040792285.1	0.00238325	0.00181638
6192_N	Cryptophysema_vesicula_EastTimor_SYM_L069	PEGO	GCA_040507105.1	0	0
6192_N	Thiodiazotropha_endoloripes_GCA_001708975	Ca.T.weberae	GCA_001708975.1	0.000194154	0.000129023
6192_N	Ctena_eburnea_CapeVerdeIslands_SYM_L127	Ca.T.NA.3	GCA_040507245.1	8.06694e-05	7.9538e-05
6192_N	Ctena_bella_FrenchPoly_SYM1_ctebefrenchm22	Ca.T.NA.1	GCA_040794075.1	0.000685409	0.000472471
6192_N	Ctena_GCA_003094535	CTENA2	GCA_003094535.1	0.00522746	0.0026034
6192_N	Ctena_imbricatula_STRI_SYM1_cteimstrist093	Ca.T.fergusoni	GCA_040793615.1	0.350392	0.00343292
6192_N	Monitilora_ramsayi_MoretonBayQL_SYM_L095	Monit2	GCA_025655575.1	0.000536712	0.000383187
6192_N	Lucinoma_mystery_SalomonSea_SYM_L038	Lucinoma1	GCA_025655615.1	6.36348e-05	6.33557e-05
6192_N	Monitilora_ramsayi_MoretonBayQL_SYM_L094	Monit1	GCA_025655595.1	0.00349906	0.000987892
6192_N	Lucinoma_aequizonata_California_SYM_LCM9	Aeq1	GCA_025656115.1	0.120484	0.00130668
6192_N	Ctena_bella_Hawaii_SYM1_ctebehawaiim21	Ca.T.NA.2	GCA_040793985.1	0.00864497	0.00417614
6192_N	Gloverina_cfVestifex_BismarckSea_SYM_L005R	Glov1	GCA_025656435.1	0.000598811	0.000144323
6192_N	Ctena_spCRP_SantaElena_SYM1_ctemesantah038	Ca.T.endolucinidaTEP	GCA_040791685.1	13.2388	0.849616
6192_N	Ctena_GCA_003058525	CTENA4	GCA_003058525.1	0.561001	0.224527
6192_N	Dulcina_madagascarenis_Madagascar_SYM_L019	Leuco	GCA_025656695.1	0.000117377	0.000105959
6192_N	Loripes_orbiculatus_FetoviaItaly_SYM1_ELBAC10	Ca.T.lotti	GCA_016842425.1	5.76911e-05	5.74622e-05
6192_N	Rugalucina_munda_TinBayQL_SYMTRANSOCEAN_L046	Ca.T."RUGA"	GCA_016842065.1	0.000693258	0.000547153
6192_N	Sedimenticola_endophacoides_GCA_003062345	Ca.S.endophacoidesFlorida	GCA_003062345.1	0.000103867	0.000102021
6192_O	Ctena_spCRP_SantaElena_SYM1_ctemesantah038	Ca.T.endolucinidaTEP	GCA_040791685.1	6.67164	0.79691
6192_O	Lucinoma_aequizonata_California_SYM_LCM9	Aeq1	GCA_025656115.1	0.0699688	0.00112195
6192_O	Loripes_orbiculatus_FetoviaItaly_SYM1_ELBAC10	Ca.T.lotti	GCA_016842425.1	5.7309e-05	5.70816e-05
6192_O	Ctena_bella_Hawaii_SYM1_ctebehawaiim21	Ca.T.NA.2	GCA_040793985.1	0.00059112	0.000433204
6192_O	Gloverina_cfVestifex_BismarckSea_SYM_L005R	Glov1	GCA_025656435.1	0.000213489	0.000111469
6192_O	Cryptophysema_vesicula_EastTimor_SYM_L069	PEGO	GCA_040507105.1	0	0
6192_O	Thiodiazotropha_endoloripes_GCA_001708975	Ca.T.weberae	GCA_001708975.1	6.68654e-05	6.68432e-05
6192_O	Monitilora_ramsayi_MoretonBayQL_SYM_L095	Monit2	GCA_025655575.1	0.00022896	0.000116233
6192_O	Dulcina_madagascarenis_Madagascar_SYM_L019	Leuco	GCA_025656695.1	0	0
6192_O	Monitilora_ramsayi_MoretonBayQL_SYM_L094	Monit1	GCA_025655595.1	0.000911795	0.00038948
6192_O	Rugalucina_munda_TinBayQL_SYMTRANSOCEAN_L046	Ca.T."RUGA"	GCA_016842065.1	6.287e-05	6.25198e-05
6192_O	Ctena_GCA_003058525	CTENA4	GCA_003058525.1	0.107327	0.0589231
6192_O	Ctena_spCRC_CahuitaEast_SYMTRANSOCEAN_cteimcahuit023	Ca.T.taylori	GCA_040792285.1	0	0
6192_O	Myrtea_sp_madagascar_SYM_L025	Myrt1	GCA_025655655.1	0.000552818	0.000381964
6192_O	Lucinoma_mystery_SalomonSea_SYM_L038	Lucinoma1	GCA_025655615.1	0	0
6192_O	Ctena_GCA_003094555	CTENA3	GCA_003094555.1	5.2477e-05	2.60518e-05
6192_O	Gonimyrtea_cfFemisimica_IlesSalomon_SYM_L011	Ustal1	GCA_025656375.1	0	0
6192_O	Ctena_imbricatula_STRI_SYM1_cteimstrist093	Ca.T.fergusoni	GCA_040793615.1	0.354461	0.00325839
6192_O	Ctena_bella_FrenchPoly_SYM1_ctebefrenchm22	Ca.T.NA.1	GCA_040794075.1	0	0
6192_O	Sedimenticola_endophacoides_GCA_003062345	Ca.S.endophacoidesFlorida	GCA_003062345.1	0	0
6192_O	Ctena_spCRP_SantaElena_SYM2_ctegasantah002	Ca.T.boucheti	GCA_040791405.1	1.09174	0.469186
6192_O	Ctena_GCA_003094535	CTENA2	GCA_003094535.1	6.70428e-05	6.66165e-05
6192_O	Ctena_eburnea_CapeVerdeIslands_SYM_L127	Ca.T.NA.3	GCA_040507245.1	0	0
6192_O	Ctena_spCRP_SantaElena_SYM1_ctemesantah040	Ca.T.larai	GCA_040791665.1	0.0411767	0.0178771
6192_O	Codakia_rugifera_BendalongNSW_SYM_L098	Rugifera1	GCA_025656675.1	0	0
6192_O	Lucinoma_annulata_SouthCalifornia_SYM_L136	Ca.T.gloverae	GCA_025656035.1	0	0
6192_P	Ctena_spCRP_SantaElena_SYM1_ctemesantah040	Ca.T.larai	GCA_040791665.1	0.0281188	0.0157118
6192_P	Ctena_GCA_003094555	CTENA3	GCA_003094555.1	0	0
6192_P	Rugalucina_munda_TinBayQL_SYMTRANSOCEAN_L046	Ca.T."RUGA"	GCA_016842065.1	0	0
6192_P	Lucinoma_annulata_SouthCalifornia_SYM_L136	Ca.T.gloverae	GCA_025656035.1	7.3236e-05	7.10501e-05
6192_P	Sedimenticola_endophacoides_GCA_003062345	Ca.S.endophacoidesFlorida	GCA_003062345.1	0.000321238	0.000105877
6192_P	Ctena_spCRP_SantaElena_SYM2_ctegasantah002	Ca.T.boucheti	GCA_040791405.1	2.47566	0.698439
6192_P	Codakia_rugifera_BendalongNSW_SYM_L098	Rugifera1	GCA_025656675.1	0	0
6192_P	Ctena_imbricatula_STRI_SYM1_cteimstrist093	Ca.T.fergusoni	GCA_040793615.1	0.285636	0.0033826
6192_P	Ctena_GCA_003094535	CTENA2	GCA_003094535.1	0.000338496	0.00017842
6192_P	Ctena_bella_FrenchPoly_SYM1_ctebefrenchm22	Ca.T.NA.1	GCA_040794075.1	0.000253902	9.26907e-05
6192_P	Thiodiazotropha_endoloripes_GCA_001708975	Ca.T.weberae	GCA_001708975.1	0	0
6192_P	Cryptophysema_vesicula_EastTimor_SYM_L069	PEGO	GCA_040507105.1	0	0
6192_P	Ctena_eburnea_CapeVerdeIslands_SYM_L127	Ca.T.NA.3	GCA_040507245.1	0	0
6192_P	Monitilora_ramsayi_MoretonBayQL_SYM_L095	Monit2	GCA_025655575.1	7.62346e-05	7.61265e-05
6192_P	Loripes_orbiculatus_FetoviaItaly_SYM1_ELBAC10	Ca.T.lotti	GCA_016842425.1	0	0
6192_P	Monitilora_ramsayi_MoretonBayQL_SYM_L094	Monit1	GCA_025655595.1	0.000941504	0.000514967
6192_P	Lucinoma_aequizonata_California_SYM_LCM9	Aeq1	GCA_025656115.1	0.0441054	0.00130633
6192_P	Lucinoma_mystery_SalomonSea_SYM_L038	Lucinoma1	GCA_025655615.1	0	0
6192_P	Dulcina_madagascarenis_Madagascar_SYM_L019	Leuco	GCA_025656695.1	0	0
6192_P	Ctena_GCA_003058525	CTENA4	GCA_003058525.1	0.176313	0.086779
6192_P	Ctena_bella_Hawaii_SYM1_ctebehawaiim21	Ca.T.NA.2	GCA_040793985.1	0.000845141	0.00067539
6192_P	Ctena_spCRP_SantaElena_SYM1_ctemesantah038	Ca.T.endolucinidaTEP	GCA_040791685.1	5.2699	0.691674
6192_P	Gloverina_cfVestifex_BismarckSea_SYM_L005R	Glov1	GCA_025656435.1	0	0
6192_P	Myrtea_sp_madagascar_SYM_L025	Myrt1	GCA_025655655.1	0	0
6192_P	Ctena_spCRC_CahuitaEast_SYMTRANSOCEAN_cteimcahuit023	Ca.T.taylori	GCA_040792285.1	0	0
6192_P	Gonimyrtea_cfFemisimica_IlesSalomon_SYM_L011	Ustal1	GCA_025656375.1	0	0
6192_Q	Lucinoma_aequizonata_California_SYM_LCM9	Aeq1	GCA_025656115.1	0.0194059	0.00122287
6192_Q	Cryptophysema_vesicula_EastTimor_SYM_L069	PEGO	GCA_040507105.1	0	0
6192_Q	Thiodiazotropha_endoloripes_GCA_001708975	Ca.T.weberae	GCA_001708975.1	0	0
6192_Q	Dulcina_madagascarenis_Madagascar_SYM_L019	Leuco	GCA_025656695.1	0	0
6192_Q	Monitilora_ramsayi_MoretonBayQL_SYM_L095	Monit2	GCA_025655575.1	0	0
6192_Q	Rugalucina_munda_TinBayQL_SYMTRANSOCEAN_L046	Ca.T."RUGA"	GCA_016842065.1	0	0
6192_Q	Myrtea_sp_madagascar_SYM_L025	Myrt1	GCA_025655655.1	0	0
6192_Q	Ctena_GCA_003058525	CTENA4	GCA_003058525.1	0.0765033	0.0438686
6192_Q	Ctena_spCRP_SantaElena_SYM1_ctemesantah038	Ca.T.endolucinidaTEP	GCA_040791685.1	2.90827	0.146252
6192_Q	Monitilora_ramsayi_MoretonBayQL_SYM_L094	Monit1	GCA_025655595.1	0.000372754	0.000213627
6192_Q	Gloverina_cfVestifex_BismarckSea_SYM_L005R	Glov1	GCA_025656435.1	0	0
6192_Q	Ctena_eburnea_CapeVerdeIslands_SYM_L127	Ca.T.NA.3	GCA_040507245.1	8.06694e-05	7.9538e-05
6192_Q	Lucinoma_mystery_SalomonSea_SYM_L038	Lucinoma1	GCA_025655615.1	0	0
6192_Q	Ctena_bella_Hawaii_SYM1_ctebehawaiim21	Ca.T.NA.2	GCA_040793985.1	0.00510368	0.0024056
6192_Q	Ctena_bella_FrenchPoly_SYM1_ctebefrenchm22	Ca.T.NA.1	GCA_040794075.1	0.000190006	9.68849e-05
6192_Q	Codakia_rugifera_BendalongNSW_SYM_L098	Rugifera1	GCA_025656675.1	0	0
6192_Q	Ctena_imbricatula_STRI_SYM1_cteimstrist093	Ca.T.fergusoni	GCA_040793615.1	0.262727	0.00343568
6192_Q	Ctena_spCRC_CahuitaEast_SYMTRANSOCEAN_cteimcahuit023	Ca.T.taylori	GCA_040792285.1	0.000218682	0.000108465
6192_Q	Ctena_GCA_003094535	CTENA2	GCA_003094535.1	6.51675e-05	5.82312e-05
6192_Q	Sedimenticola_endophacoides_GCA_003062345	Ca.S.endophacoidesFlorida	GCA_003062345.1	0	0
6192_Q	Gonimyrtea_cfFemisimica_IlesSalomon_SYM_L011	Ustal1	GCA_025656375.1	0	0
6192_Q	Lucinoma_annulata_SouthCalifornia_SYM_L136	Ca.T.gloverae	GCA_025656035.1	0	0
6192_Q	Ctena_spCRP_SantaElena_SYM1_ctemesantah040	Ca.T.larai	GCA_040791665.1	0.0130457	0.00747614
6192_Q	Loripes_orbiculatus_FetoviaItaly_SYM1_ELBAC10	Ca.T.lotti	GCA_016842425.1	0	0
6192_Q	Ctena_GCA_003094555	CTENA3	GCA_003094555.1	5.14868e-05	2.55602e-05
6192_Q	Ctena_spCRP_SantaElena_SYM2_ctegasantah002	Ca.T.boucheti	GCA_040791405.1	1.92188	0.708025
6192_R	Lucinoma_aequizonata_California_SYM_LCM9	Aeq1	GCA_025656115.1	0.0427851	0.00114151
6192_R	Ctena_bella_FrenchPoly_SYM1_ctebefrenchm22	Ca.T.NA.1	GCA_040794075.1	0	0
6192_R	Ctena_imbricatula_STRI_SYM1_cteimstrist093	Ca.T.fergusoni	GCA_040793615.1	0.323643	0.00377984
6192_R	Ctena_bella_Hawaii_SYM1_ctebehawaiim21	Ca.T.NA.2	GCA_040793985.1	0.00341036	0.00210357
6192_R	Monitilora_ramsayi_MoretonBayQL_SYM_L095	Monit2	GCA_025655575.1	0.000231518	0.000123642
6192_R	Thiodiazotropha_endoloripes_GCA_001708975	Ca.T.weberae	GCA_001708975.1	0	0
6192_R	Cryptophysema_vesicula_EastTimor_SYM_L069	PEGO	GCA_040507105.1	0	0
6192_R	Ctena_GCA_003094535	CTENA2	GCA_003094535.1	0.00159496	0.00089513
6192_R	Monitilora_ramsayi_MoretonBayQL_SYM_L094	Monit1	GCA_025655595.1	0.00339903	0.00113152
6192_R	Lucinoma_annulata_SouthCalifornia_SYM_L136	Ca.T.gloverae	GCA_025656035.1	0.000146959	7.12861e-05
6192_R	Myrtea_sp_madagascar_SYM_L025	Myrt1	GCA_025655655.1	0.000278874	0.000276763
6192_R	Ctena_spCRP_SantaElena_SYM1_ctemesantah040	Ca.T.larai	GCA_040791665.1	0.0454148	0.0230585
6192_R	Rugalucina_munda_TinBayQL_SYMTRANSOCEAN_L046	Ca.T."RUGA"	GCA_016842065.1	0	0
6192_R	Loripes_orbiculatus_FetoviaItaly_SYM1_ELBAC10	Ca.T.lotti	GCA_016842425.1	0	0
6192_R	Ctena_spCRC_CahuitaEast_SYMTRANSOCEAN_cteimcahuit023	Ca.T.taylori	GCA_040792285.1	0	0
6192_R	Ctena_GCA_003094555	CTENA3	GCA_003094555.1	0	0
6192_R	Ctena_spCRP_SantaElena_SYM2_ctegasantah002	Ca.T.boucheti	GCA_040791405.1	3.41199	0.720923
6192_R	Sedimenticola_endophacoides_GCA_003062345	Ca.S.endophacoidesFlorida	GCA_003062345.1	0	0
6192_R	Dulcina_madagascarenis_Madagascar_SYM_L019	Leuco	GCA_025656695.1	0	0
6192_R	Gloverina_cfVestifex_BismarckSea_SYM_L005R	Glov1	GCA_025656435.1	0.000241928	0.000189302
6192_R	Gonimyrtea_cfFemisimica_IlesSalomon_SYM_L011	Ustal1	GCA_025656375.1	0	0
6192_R	Ctena_GCA_003058525	CTENA4	GCA_003058525.1	0.248063	0.106678
6192_R	Ctena_spCRP_SantaElena_SYM1_ctemesantah038	Ca.T.endolucinidaTEP	GCA_040791685.1	7.13676	0.806891
6192_R	Codakia_rugifera_BendalongNSW_SYM_L098	Rugifera1	GCA_025656675.1	0	0
6192_R	Ctena_eburnea_CapeVerdeIslands_SYM_L127	Ca.T.NA.3	GCA_040507245.1	0	0
6192_R	Lucinoma_mystery_SalomonSea_SYM_L038	Lucinoma1	GCA_025655615.1	6.42733e-05	6.39914e-05
6192_S	Codakia_rugifera_BendalongNSW_SYM_L098	Rugifera1	GCA_025656675.1	0	0
6192_S	Thiodiazotropha_endoloripes_GCA_001708975	Ca.T.weberae	GCA_001708975.1	0	0
6192_S	Cryptophysema_vesicula_EastTimor_SYM_L069	PEGO	GCA_040507105.1	0	0
6192_S	Ctena_eburnea_CapeVerdeIslands_SYM_L127	Ca.T.NA.3	GCA_040507245.1	0	0
6192_S	Dulcina_madagascarenis_Madagascar_SYM_L019	Leuco	GCA_025656695.1	0	0
6192_S	Ctena_GCA_003058525	CTENA4	GCA_003058525.1	0.0461314	0.0232737
6192_S	Rugalucina_munda_TinBayQL_SYMTRANSOCEAN_L046	Ca.T."RUGA"	GCA_016842065.1	0.00012363	6.3359e-05
6192_S	Ctena_spCRP_SantaElena_SYM1_ctemesantah038	Ca.T.endolucinidaTEP	GCA_040791685.1	5.20889	0.746492
6192_S	Gloverina_cfVestifex_BismarckSea_SYM_L005R	Glov1	GCA_025656435.1	0.000603217	0.000235063
6192_S	Ctena_GCA_003094555	CTENA3	GCA_003094555.1	0	0
6192_S	Monitilora_ramsayi_MoretonBayQL_SYM_L094	Monit1	GCA_025655595.1	0.000510613	0.000244145
6192_S	Loripes_orbiculatus_FetoviaItaly_SYM1_ELBAC10	Ca.T.lotti	GCA_016842425.1	5.76911e-05	4.62361e-05
6192_S	Ctena_spCRP_SantaElena_SYM1_ctemesantah040	Ca.T.larai	GCA_040791665.1	0.0245136	0.0104787
6192_S	Monitilora_ramsayi_MoretonBayQL_SYM_L095	Monit2	GCA_025655575.1	7.72579e-05	6.51418e-05
6192_S	Sedimenticola_endophacoides_GCA_003062345	Ca.S.endophacoidesFlorida	GCA_003062345.1	0	0
6192_S	Lucinoma_annulata_SouthCalifornia_SYM_L136	Ca.T.gloverae	GCA_025656035.1	0	0
6192_S	Ctena_spCRP_SantaElena_SYM2_ctegasantah002	Ca.T.boucheti	GCA_040791405.1	0.263372	0.137779
6192_S	Myrtea_sp_madagascar_SYM_L025	Myrt1	GCA_025655655.1	0	0
6192_S	Ctena_spCRC_CahuitaEast_SYMTRANSOCEAN_cteimcahuit023	Ca.T.taylori	GCA_040792285.1	0	0
6192_S	Gonimyrtea_cfFemisimica_IlesSalomon_SYM_L011	Ustal1	GCA_025656375.1	0	0
6192_S	Lucinoma_aequizonata_California_SYM_LCM9	Aeq1	GCA_025656115.1	0.0833178	0.0014495
6192_S	Ctena_imbricatula_STRI_SYM1_cteimstrist093	Ca.T.fergusoni	GCA_040793615.1	0.227543	0.00327856
6192_S	Ctena_bella_FrenchPoly_SYM1_ctebefrenchm22	Ca.T.NA.1	GCA_040794075.1	0	0
6192_S	Ctena_GCA_003094535	CTENA2	GCA_003094535.1	7.07934e-05	7.03433e-05
6192_S	Lucinoma_mystery_SalomonSea_SYM_L038	Lucinoma1	GCA_025655615.1	0	0
6192_S	Ctena_bella_Hawaii_SYM1_ctebehawaiim21	Ca.T.NA.2	GCA_040793985.1	0.000392123	0.000302679
6192_T	Lucinoma_mystery_SalomonSea_SYM_L038	Lucinoma1	GCA_025655615.1	0.000832786	0.000176082
6192_T	Ctena_GCA_003094555	CTENA3	GCA_003094555.1	0.000572543	0.000235449
6192_T	Cryptophysema_vesicula_EastTimor_SYM_L069	PEGO	GCA_040507105.1	0	0
6192_T	Thiodiazotropha_endoloripes_GCA_001708975	Ca.T.weberae	GCA_001708975.1	0.000196376	0.000136573
6192_T	Ctena_spCRC_CahuitaEast_SYMTRANSOCEAN_cteimcahuit023	Ca.T.taylori	GCA_040792285.1	0	0
6192_T	Loripes_orbiculatus_FetoviaItaly_SYM1_ELBAC10	Ca.T.lotti	GCA_016842425.1	0.000105066	0.00010465
6192_T	Codakia_rugifera_BendalongNSW_SYM_L098	Rugifera1	GCA_025656675.1	0.000323747	0.000169723
6192_T	Dulcina_madagascarenis_Madagascar_SYM_L019	Leuco	GCA_025656695.1	0.000408283	0.000227443
6192_T	Gonimyrtea_cfFemisimica_IlesSalomon_SYM_L011	Ustal1	GCA_025656375.1	7.69132e-05	3.77936e-05
6192_T	Ctena_GCA_003094535	CTENA2	GCA_003094535.1	0.000544312	0.000369186
6192_T	Gloverina_cfVestifex_BismarckSea_SYM_L005R	Glov1	GCA_025656435.1	0.00131859	0.000386426
6192_T	Ctena_spCRP_SantaElena_SYM1_ctemesantah038	Ca.T.endolucinidaTEP	GCA_040791685.1	24.3117	0.865758
6192_T	Ctena_spCRP_SantaElena_SYM1_ctemesantah040	Ca.T.larai	GCA_040791665.1	0.239947	0.0470681
6192_T	Monitilora_ramsayi_MoretonBayQL_SYM_L094	Monit1	GCA_025655595.1	0.0156533	0.00161127
6192_T	Monitilora_ramsayi_MoretonBayQL_SYM_L095	Monit2	GCA_025655575.1	0.00155744	0.000319067
6192_T	Lucinoma_annulata_SouthCalifornia_SYM_L136	Ca.T.gloverae	GCA_025656035.1	0.00109465	0.000249265
6192_T	Rugalucina_munda_TinBayQL_SYMTRANSOCEAN_L046	Ca.T."RUGA"	GCA_016842065.1	6.24481e-05	3.35677e-05
6192_T	Ctena_spCRP_SantaElena_SYM2_ctegasantah002	Ca.T.boucheti	GCA_040791405.1	21.1676	0.881143
6192_T	Sedimenticola_endophacoides_GCA_003062345	Ca.S.endophacoidesFlorida	GCA_003062345.1	0	0
6192_T	Lucinoma_aequizonata_California_SYM_LCM9	Aeq1	GCA_025656115.1	0.0503716	0.00112789
6192_T	Ctena_imbricatula_STRI_SYM1_cteimstrist093	Ca.T.fergusoni	GCA_040793615.1	0.408136	0.00328557
6192_T	Ctena_GCA_003058525	CTENA4	GCA_003058525.1	1.53955	0.230233
6192_T	Ctena_bella_Hawaii_SYM1_ctebehawaiim21	Ca.T.NA.2	GCA_040793985.1	0.00611476	0.0020214
6192_T	Ctena_bella_FrenchPoly_SYM1_ctebefrenchm22	Ca.T.NA.1	GCA_040794075.1	0.000187484	0.000127922
6192_T	Myrtea_sp_madagascar_SYM_L025	Myrt1	GCA_025655655.1	0.000693025	0.0002419
6192_T	Ctena_eburnea_CapeVerdeIslands_SYM_L127	Ca.T.NA.3	GCA_040507245.1	0.000159736	8.53322e-05

## Sheet: Relative_abundance
S5 Table. Sequencing depth of reference MAGs.
Sample	Season	Reference	Trimmed_Depth_TAD80	Breath	Genome_Equivalent	Proportion
ctegasantael_A	UPW	Ca_T_boucheti	9.79622	0.821914	28.1426	0.496466
ctegasantael_A	UPW	Ca_T_endolucinidaTEP	9.9357	0.848146	28.1426	0.503534
ctegasantael_B	UPW	Ca_T_boucheti	14.141	0.821954	50.2528	0.434783
ctegasantael_B	UPW	Ca_T_endolucinidaTEP	18.3833	0.900966	50.2528	0.565217
ctegasantael_C	UPW	Ca_T_boucheti	0.409445	0.244388	3.74972	0.176232
ctegasantael_C	UPW	Ca_T_endolucinidaTEP	1.91389	0.709602	3.74972	0.823768
ctegasantael_D	UPW	Ca_T_boucheti	4.96754	0.788819	23.8784	0.383368
ctegasantael_D	UPW	Ca_T_endolucinidaTEP	7.35763	0.905978	23.8784	0.567822
ctegasantael_D	UPW	Ca_T_larai	0.632463	0.291984	23.8784	0.0488101
ctegasantael_E	UPW	Ca_T_boucheti	17.7876	0.933828	52.9722	0.536513
ctegasantael_E	UPW	Ca_T_endolucinidaTEP	15.3664	0.889002	52.9722	0.463487
ctegasantael_F	nUPW	Ca_T_boucheti	0.786329	0.420069	1.38515	1
ctegasantael_G	nUPW	Ca_T_boucheti	1.6162	0.606696	5.43304	0.492581
ctegasantael_G	nUPW	Ca_T_endolucinidaTEP	1.66488	0.635869	5.43304	0.507419
ctegasantael_H	nUPW	Ca_T_boucheti	0.278079	0.181856	1.23349	0.375799
ctegasantael_H	nUPW	Ca_T_endolucinidaTEP	0.461888	0.286752	1.23349	0.624201
ctegasantael_I	nUPW	Ca_T_boucheti	0.388617	0.244568	1.27885	0.471608
ctegasantael_I	nUPW	Ca_T_endolucinidaTEP	0.435409	0.276384	1.27885	0.528392
ctegasantael_J	nUPW	Ca_T_boucheti	1.40877	0.593118	1.94128	1
ctegasantael_K	UPW	Ca_T_boucheti	14.241	0.852054	38.3943	0.510143
ctegasantael_K	UPW	Ca_T_endolucinidaTEP	13.6747	0.862423	38.3943	0.489857
ctegasantael_L	UPW	Ca_T_boucheti	7.84445	0.872856	12.0877	0.909774
ctegasantael_L	UPW	Ca_T_endolucinidaTEP	0.777965	0.394095	12.0877	0.0902259
ctegasantael_M	UPW	Ca_T_boucheti	12.7271	0.841315	16.1437	1
ctegasantael_N	UPW	Ca_T_boucheti	2.13924	0.609487	16.2627	0.177887
ctegasantael_N	UPW	Ca_T_endolucinidaTEP	9.8866	0.901738	16.2627	0.822113
ctegasantael_O	UPW	Ca_T_boucheti	0.955989	0.443399	6.7481	0.212798
ctegasantael_O	UPW	Ca_T_endolucinidaTEP	3.53648	0.838746	6.7481	0.787202
ctegasantael_P	nUPW	Ca_T_boucheti	2.17885	0.675739	8.76124	0.509631
ctegasantael_P	nUPW	Ca_T_endolucinidaTEP	2.0965	0.678254	8.76124	0.490369
ctegasantael_Q	nUPW	Ca_T_boucheti	1.79742	0.682222	2.66694	1
ctegasantael_R	nUPW	Ca_T_boucheti	2.91861	0.696421	10.28	0.416781
ctegasantael_R	nUPW	Ca_T_endolucinidaTEP	4.08413	0.835537	10.28	0.583219
ctegasantael_S	nUPW	Ca_T_endolucinidaTEP	4.03684	0.849499	5.91918	1
ctegasantael_T	nUPW	Ca_T_boucheti	18.1535	0.879665	58.4109	0.489086
ctegasantael_T	nUPW	Ca_T_endolucinidaTEP	18.9637	0.902857	58.4109	0.510914

## Sheet: TNSD
S5 Table. Total sequencing depth of reference MAGs normalized by libraries’ genome equivalents.
Sample	Season	Total_Depth	Genome_Equivalent	TNSD
ctegasantael_F	nUPW	0.786329	1.38515	0.567685
ctegasantael_G	nUPW	3.28108	5.43304	0.603913
ctegasantael_H	nUPW	0.739968	1.23349	0.599896
ctegasantael_I	nUPW	0.824026	1.27885	0.64435
ctegasantael_J	nUPW	1.40877	1.94128	0.725689
ctegasantael_P	nUPW	4.27535	8.76124	0.487984
ctegasantael_Q	nUPW	1.79742	2.66694	0.673964
ctegasantael_R	nUPW	7.00273	10.28	0.6812
ctegasantael_S	nUPW	4.03684	5.91918	0.681994
ctegasantael_T	nUPW	37.1172	58.4109	0.63545
ctegasantael_A	UPW	19.7319	28.1426	0.701141
ctegasantael_B	UPW	32.5243	50.2528	0.647213
ctegasantael_C	UPW	2.32333	3.74972	0.619602
ctegasantael_D	UPW	12.9576	23.8784	0.542651
ctegasantael_E	UPW	33.154	52.9722	0.625876
ctegasantael_K	UPW	27.9158	38.3943	0.727082
ctegasantael_L	UPW	8.62241	12.0877	0.713323
ctegasantael_M	UPW	12.7271	16.1437	0.788364
ctegasantael_N	UPW	12.0258	16.2627	0.739472
ctegasantael_O	UPW	4.49247	6.7481	0.665738

## Sheet: stats
S5 Table. Statistical analyses of TNSD
STATS	nUPW	UPW	UPW vs nUPW
mean	0.63	0.677	NA
median	0.64	0.683	NA
sd	0.0685	0.0712	NA
min	0.488	0.543	NA
max	0.726	0.788	NA
W(Shapiro)	0.94936	0.98034	NA
p-value(Shapiro)	0.6609	0.9669	NA
F(Levene)	NA	NA	0.0918
p-value(Levene)	NA	NA	0.7654
t(t-test)	NA	NA	1.498
p-value(t-test)	NA	NA	0.1515
