# Supplementary material for: Seasonal transcriptomic shifts reveal metabolic flexibility of chemosynthetic symbionts in an upwelling region
Source: mSystems. 2025 May 22;10(6):e01686-24. doi: 10.1128/msystems.01686-24 (PMC12172469; doi:10.1128/msystems.01686-24)
Supplement: Table S6 — Ca. T. boucheti and endolucinida TEP's differentially expressed genes. [file msystems.01686-24-s0008.xlsx]

## Sheet: Ca_T_boucheti
S6 Table. Ca. T. boucheti differentially expressed genes between upwelling and non-upwelling season and their functional annotations.
Gene	lfcthreshold	log2FoldChange	lfcSE	LFC_abs	baseMean	pvalue	padj	Kofam	Gene_symbol	EggNOG(Description)	IPS(molecular function;family)	Upregulated	Process
3581_uncharacterized_protein_K06913	low	-1.86175	0.462342	1.86175	183.37	1.9765212936247e-05	0.00228518	Hypothetical protein	Hypothetical protein	-	ATP binding (GO:0005524); ATP-dependent_carboligase	nUPW	ATP_binding
3583_beta_ribofuranosylaminobenzene_5_phosphate_synthase_EC_2_4_2_54_K06984	high	-2.50302	0.4725	2.50302	478.542	2.02781361957581e-07	6.47118131745583e-05	Beta ribofuranosylaminobenzene 5 phosphate synthase	MJ1427	NA	NA	nUPW	C1_metabolism
1876_cyclase_EC_4_K05555	high	-3.16541	0.45596	3.16541	31.2704	9.08003833909559e-12	6.03636446284725e-09	Beta-Lactamase	GloB	NA	NA	nUPW	C1_metabolism
3600_	high	-3.32608	0.402883	3.32608	174.839	1.01872955432547e-15	1.36518806259889e-12	C-type cytochrome	XoxG	Cytochrome c mono- and diheme variants	NA	nUPW	C1_metabolism
1875_formate_dehydrogenase_beta_subunit_EC_1_17_1_9_K22515	high	-2.77268	0.427414	2.77268	210.238	3.6947656122182e-10	1.40357820448621e-07	Formate dehydrogenase	FdhB	NA	NA	nUPW	C1_metabolism
1874_formate_dehydrogenase_major_subunit_EC_1_17_1_9_K00123	high	-2.14089	0.42371	2.14089	190.464	8.60756253177422e-07	0.00017607	Formate dehydrogenase	FdhA	NA	NA	nUPW	C1_metabolism
3584_formylmethanofuran_dehydrogenase_subunit_B_EC_1_2_7_12_K00201	high	-2.91157	0.429949	2.91157	191.588	5.08758934557256e-11	2.73156889096283e-08	Formyl-MFR dehydrogenase	FhcB	NA	NA	nUPW	C1_metabolism
3585_formylmethanofuran_dehydrogenase_subunit_A_EC_1_2_7_12_K00200	low	-1.85135	0.543981	1.85135	67.4151	8.02801492438425e-05	0.00735717	Formyl-MFR dehydrogenase	FhcA	NA	NA	nUPW	C1_metabolism
3599_lanthanide_dependent_methanol_dehydrogenase_EC_1_1_2_10_K23995	high	-2.24267	0.435882	2.24267	3999.6	5.51594170914207e-07	0.000148078	Methanol dehydrogenase	XoxF	NA	NA	nUPW	C1_metabolism
3580_methenyltetrahydromethanopterin_cyclohydrolase_EC_3_5_4_27_K01499	high	-1.94031	0.378296	1.94031	152.308	7.62578616813239e-07	0.000170598	Methenyl-H4MPT cyclohydrolase	Mch	NA	NA	nUPW	C1_metabolism
3582_methylene_tetrahydromethanopterin_dehydrogenase_EC_1_5_1_K10714	high	-2.40793	0.347207	2.40793	262.643	8.89511617021034e-11	4.00699823217712e-08	Methylene-H4MPT dehydrogenase	Mtd	NA	NA	nUPW	C1_metabolism
1882_mxaD_protein_K16260	high	-3.74849	0.483263	3.74849	98.889	1.00537037471244e-14	7.00175933622231e-12	MxaD protein	MxaD	NA	NA	nUPW	C1_metabolism
1889_mxaJ_protein_K16254	low	-1.99652	0.601134	1.99652	44.153	8.60294059125572e-05	0.00743787	MxaJ protein	XoxJ	NA	NA	nUPW	C1_metabolism
3574_tyramine_L_glutamate_ligase_EC_6_3_4_24_K06914	low	-1.71848	0.397099	1.71848	49.7721	9.03004879012903e-06	0.00127587	tyramine-L-glutamate ligase	MfnD	NA	NA	nUPW	C1_metabolism
60_	low	-1.75531	0.715134	1.75531	36.2715	0.000469207	0.0311756	Hypothetical protein	Hypothetical protein	Pyridine nucleotide-disulphide oxidoreductase	oxidoreductase activity (GO:0016491);FAD-dependent_oxidoreductase	nUPW	Electron_transport
242_	low	-1.94908	1.00699	1.94908	182.249	0.000707593	0.0406915	Hypothetical protein	Hypothetical protein	Cytochrome c bacterial	electron transfer activity (GO:0009055);Octaheme_c-type_cytochrome	nUPW	Electron_transport
1977_chemotaxis_protein_MotA_K02556	high	-2.93388	0.738342	2.93388	25.9826	6.91018940620496e-06	0.000802084	Chemotaxis protein	MotA	NA	NA	nUPW	Flagellar_assembly
2938_flagellar_basal_body_rod_protein_FlgB_K02387	high	-3.63468	0.805401	3.63468	5.49123	3.63939459961678e-07	0.00071975	Flagellar basal body rod protein	FlgB	NA	NA	nUPW	Flagellar_assembly
3575_	low	-1.38028	0.436288	1.38028	75.0404	0.000166223	0.0127288	Hypothetical protein	Hypothetical protein	Belongs to the HisA HisF family	L-histidine biosynthetic process (GO:0000105);Histidine_biosynthesis_protein	nUPW	Histidine_biosynthesis
1881_	high	-3.24804	0.349884	3.24804	84.0314	5.51799424001137e-19	1.15287864032013e-15	Hypothetical protein	Hypothetical protein	Lactonase, 7-bladed beta-propeller	protein binding (GO:0005515);Hots-pathogen_enzymatic-act	nUPW	Protein_binding
3035_thiocyanate_hydrolase_subunit_beta_EC_3_5_5_8_K20761	low	-1.68085	0.680984	1.68085	31.3394	0.00049593	0.0316987	thiocyanate hydrolase	ScnB	NA	NA	nUPW	Thiocyanate_degradation
2050_tungstate_transport_system_substrate_binding_protein_K05772	low	-1.48297	0.430072	1.48297	110.594	8.23508816309469e-05	0.00735717	Tungstate transport system substrate binding protein	TupA	NA	NA	nUPW	Transport
65_	high	-2.24829	0.458337	2.24829	1141.08	1.27238246254446e-06	0.000189886	Hypothetical protein	Hypothetical protein	Membrane	porin activity (GO:0015288);NA	nUPW	Transport
3028_	high	-2.11723	0.471505	2.11723	56.2031	5.20626100328434e-06	0.000679842	Hypothetical protein	Hypothetical protein	Alginate export	-	nUPW	Unknown
1878_	low	-1.33909	0.565708	1.33909	44.7283	0.000853826	0.0448707	Hypothetical protein	Hypothetical protein	-	-	nUPW	Unknown
1880_	low	-1.65236	0.450231	1.65236	39.2282	4.76599045652086e-05	0.00491296	Hypothetical protein	Hypothetical protein	-	-	nUPW	Unknown
602_	high	-2.68042	0.67845	2.68042	20.5387	1.10286673836239e-05	0.00140985	Hypothetical protein	Hypothetical protein	-	-	nUPW	Unknown
1879_	low	-1.7947	0.514147	1.7947	45.3036	6.86901529583201e-05	0.00663064	Hypothetical protein	Hypothetical protein	-	-	nUPW	Unknown
2816_	low	1.50733	0.615885	1.50733	27.0082	0.000611782	0.0311756	Hypothetical protein	Hypothetical protein	PFAM Nitrate reductase gamma subunit	nitrate reductase activity (GO:0008940);Membrane-embedded_heme-iron electron_transfer_protein; anaerobic electron transport chain (GO:0019645)	UPW	Anaerobic_respiration
675_4_alpha_glucanotransferase_EC_2_4_1_25_K00705	low	1.25055	0.374838	1.25055	308.895	0.000126635	0.0106064	4-alpha-glucanotransferase	MalQ	NA	NA	UPW	Carbohydrate_metabolism
2883_acetyl_CoA_C_acetyltransferase_EC_2_3_1_9_K00626	low	1.5444	0.662012	1.5444	182.253	0.000712071	0.0406915	Acetyl-CoA C-acetyltransferase	AtoB	NA	NA	UPW	Carbohydrate_metabolism
2253_glyceraldehyde_3_phosphate_dehydrogenase_phosphorylating_EC_1_2_1_12_K00134	low	1.32104	0.541728	1.32104	599.503	0.000769432	0.0415929	Glyceraldehyde-3-phosphate dehydrogenase	GapA	NA	NA	UPW	Carbohydrate_metabolism
1532_iron_sulfur_cluster_insertion_protein_K15724	low	1.53891	0.714346	1.53891	242.382	0.000948468	0.0488343	Fe-S cluster insertion protein	ErpA	NA	NA	UPW	Electron_transport
2817_	high	2.0514	0.443864	2.0514	126.578	3.70121226821822e-06	0.000662404	Hypothetical protein	Hypothetical protein	4Fe-4S dicluster domain	iron-sulfur cluster binding (GO:0051536);NA	UPW	Electron_transport
780_heme_o_synthase_EC_2_5_1_141_K02257	low	1.46728	0.611455	1.46728	118.742	0.000692908	0.0406915	Heme o synthase	CtaB	NA	NA	UPW	Energy_metabolism
1622_NADH_quinone_oxidoreductase_subunit_J_EC_7_1_1_2_K00339	low	1.22095	0.512888	1.22095	57.7535	0.000992987	0.0415929	NADH-quinone oxidoreductase	NuoJ	NA	NA	UPW	Energy_metabolism
3673_2_methylcitrate_dehydratase_2_methyl_trans_aconitate_forming_EC_4_2_1_117_K20455	low	1.41648	0.55735	1.41648	44.8034	0.000569295	0.035206	2-methylcitrate dehydratase	AcnD	NA	NA	UPW	Propanoate_metabolism
3675_methylisocitrate_lyase_EC_4_1_3_30_K03417	high	2.58454	0.759634	2.58454	17.9953	3.85105144526332e-05	0.00335251	Methylisocitrate lyase	PrpB	NA	NA	UPW	Propanoate_metabolism
4249_adenylylsulfate_reductase_subunit_A_EC_1_8_99_2_K00394	low	1.53928	0.684408	1.53928	1087.6	0.000818929	0.0388863	Adenylylsulfate reductase	AprA	NA	NA	UPW	Sulfide_Oxidation
4250_adenylylsulfate_reductase_subunit_B_EC_1_8_99_2_K00395	low	1.75213	0.573769	1.75213	379.449	0.000168287	0.0106546	Adenylylsulfate reductase	AprB	NA	NA	UPW	Sulfide_Oxidation
2811_dissimilatory_sulfite_reductase_beta_subunit_EC_1_8_99_5_K11181	high	1.84281	0.335727	1.84281	199.896	2.15480165857183e-07	6.47118131745583e-05	Dissimilatory sulfite reductase beta subunit	DsrB	NA	NA	UPW	Sulfide_Oxidation
1346_sulfate_adenylyltransferase_EC_2_7_7_4_K00958	low	1.7735	0.672421	1.7735	194.548	0.000344319	0.0240949	Sulfate adenylyltransferase	Sat	NA	NA	UPW	Sulfide_Oxidation
2815_tRNA_2_thiouridine_synthesizing_protein_E_EC_2_8_1_K11179	high	2.21416	0.555328	2.21416	58.4237	1.78842195454767e-05	0.0021617	tRNA 2-thiouridine synthesizing	DsrC	NA	NA	UPW	Sulfide_Oxidation
2813_tRNA_2_thiouridine_synthesizing_protein_C_K07236	high	2.27226	0.450543	2.27226	27.8909	7.66205724427935e-07	0.000170598	tRNA 2-thiouridine synthesizing	DsrF	NA	NA	UPW	Sulfide_Oxidation
2812_tRNA_2_thiouridine_synthesizing_protein_D_EC_2_8_1_K07235	low	1.62561	0.516255	1.62561	46.1339	0.000149882	0.0117224	tRNA 2-thiouridine synthesizing	DsrE	NA	NA	UPW	Sulfide_Oxidation
2282_	low	2.19579	0.648553	2.19579	49.7905	6.40442475803939e-05	0.00635741	Hypothetical protein	Sgp	-	NA;Sulfur_globule_protein	UPW	Sulfide_Oxidation
2821_	low	1.29682	0.556457	1.29682	90.7489	0.000964901	0.0415929	Hypothetical protein	NrfD	Polysulphide reductase, NrfD	NA;Electron_transfer_protein;Polysulfide_reductase	UPW	Sulfide_Oxidation
1770_	low	2.34689	0.728393	2.34689	15.3409	7.22907883752943e-05	0.0159143	Hypothetical protein	Sgp	-	NA;Sulfur_globule_protein	UPW	Sulfide_Oxidation
1954_Rrf2_family_transcriptional_regulator_iron_sulfur_cluster_assembly_transcription_factor_K13643	low	2.02007	0.575077	2.02007	1050.12	5.81501571118667e-05	0.00485974	Rrf2 Transcription factor	IscR	NA	NA	UPW	Transcription_regulation
1853_Ca_activated_chloride_channel_homolog_K07114	low	2.20639	0.957091	2.20639	4.76955	0.000318958	0.0488343	Ca-activated chloride channel homolog	YfbK	NA	NA	UPW	Transport
3093_cation_acetate_symporter_K14393	low	1.93736	0.799761	1.93736	415.309	0.0004	0.0272736	Cation/actetate symporter	ActP	NA	NA	UPW	Transport
3092_	low	2.09891	0.876246	2.09891	46.0702	0.000335847	0.0189645	Hypothetical protein	Hypothetical protein	membrane	-	UPW	Unknown
2312_	high	3.64105	1.02787	3.64105	8.78637	3.88575673908969e-06	0.00140985	Hypothetical protein	Hypothetical protein	-	-	UPW	Unknown

## Sheet: Ca_T_edolucinida
S6 Table. Ca. T. endolucinidaTEP’s differentially expressed genes between upwelling and non-upwelling season and their functional annotations.
Gene	lfcthreshold	baseMean	log2FoldChange	LFC_abs	lfcSE	pvalue	padj	Kofam	Gene_symbol	EggNOG(Description)	IPS(molecular function;family)	Upregulated	Process
848_formate_dehydrogenase_major_subunit_EC_1_17_1_9_K00123	low	418.009	-2.0581	2.0581	0.698332	3.37589268125218e-05	0.00986799	Formate dehydrogenase	FdhA	NA	NA	nUPW	C1_metabolism
849_formate_dehydrogenase_beta_subunit_EC_1_17_1_9_K22515	high	397.58	-2.33506	2.33506	0.578067	2.12933470197019e-06	0.00134858	Formate dehydrogenase	FdhB	NA	NA	nUPW	C1_metabolism
874_formylmethanofuran_dehydrogenase_subunit_A_EC_1_2_7_12_K00200	high	139.588	-2.9325	2.9325	0.554103	2.81337378827443e-08	3.56360679848095e-05	Formyl-MFR dehydrogenase	FhcA	NA	NA	nUPW	C1_metabolism
875_formylmethanofuran_dehydrogenase_subunit_B_EC_1_2_7_12_K00201	high	393.718	-3.28934	3.28934	0.558487	8.98141541146333e-10	3.41293785635606e-06	Formyl-MFR dehydrogenase	FhcB	NA	NA	nUPW	C1_metabolism
850_cyclase_EC_4_K05555	high	74.0205	-2.46713	2.46713	0.706621	7.38962419654791e-06	0.00255278	Beta-Lactamase	GloB	NA	NA	nUPW	C1_metabolism
862_	low	5.59297	-1.89077	1.89077	0.908157	0.000200341	0.0362521	Hypothetical protein	PQQ_CXXCW	Rhodanese Homology Domain	NA;PQQ-dependent_catabolism-associated_CXXCW_motif	nUPW	C1_metabolism
876_beta_ribofuranosylaminobenzene_5_phosphate_synthase_EC_2_4_2_54_K06984	high	794.81	-2.4446	2.4446	0.709844	8.351461458335e-06	0.00264463	Beta ribofuranosylaminobenzene 5 phosphate synthase	MJ1427	NA	NA	nUPW	C1_metabolism
877_methylene_tetrahydromethanopterin_dehydrogenase_EC_1_5_1_K10714	low	386.072	-1.65086	1.65086	0.697623	0.000194925	0.0362521	Methylene-H4MPT dehydrogenase	Mtd	NA	NA	nUPW	C1_metabolism
856_mxaD_protein_K16260	high	267.44	-3.1307	3.1307	0.685677	2.11818730798347e-07	0.000201228	MxaD protein	MxaD	NA	NA	nUPW	C1_metabolism
864_	low	264.968	-2.02837	2.02837	0.846044	9.92120219810656e-05	0.0251337	Hypothetical protein	Hypothetical protein	Cytochrome c mono- and diheme variants	electron transfer activity (GO:0009055);NA	nUPW	Electron_transport
1191_chemotaxis_protein_MotA_K02556	high	9.81134	-3.26254	3.26254	0.628666	1.92765985271588e-08	2.94380622601601e-05	Chemotaxis protein	MotA	NA	NA	nUPW	Flagellar_assembly
2029_anaerobic_magnesium_protoporphyrin_IX_monomethyl_ester_cyclase_EC_1_21_98_3_K04034	low	13.409	-1.84277	1.84277	0.806442	0.000162037	0.0324074	Anaerobic magnesium-protoporphyrin IX monomethyl ester cyclase	bchE	NA	NA	nUPW	Porphyrin_metabolism
855_	high	166.709	-2.60733	2.60733	0.689255	3.40401830639297e-06	0.0014366	Hypothetical protein	Hypothetical protein	Lactonase, 7-bladed beta-propeller	protein binding (GO:0005515);Hots-pathogen_enzymatic-act	nUPW	Protein_binding
228_	high	1768.8	-2.25088	2.25088	0.627797	6.90475226722186e-06	0.00255278	Hypothetical protein	Hypothetical protein	Membrane	porin activity (GO:0015288);NA	nUPW	Transport*
248_	low	15.9062	-1.34302	1.34302	0.45604	0.000121144	0.0255747	Hypothetical protein	Hypothetical protein	-	-	nUPW	Unknown
853_	high	116.138	-2.36678	2.36678	0.605083	2.95529801399841e-06	0.0014366	Hypothetical protein	Hypothetical protein	-	-	nUPW	Unknown
854_	high	53.0274	-2.73084	2.73084	0.699646	2.24324224863681e-06	0.00134858	Hypothetical protein	Hypothetical protein	-	-	nUPW	Unknown
305_	high	414.708	2.67393	2.67393	0.779469	6.4266453874164e-06	0.00241088	Hypothetical protein	Hypothetical protein	Phasin protein	NA;Phasin_subfamily_1_PHA_storage	UPW	PHA_storage
3215_	low	3800.14	1.1488	1.1488	0.331453	0.00011474	0.0255747	Hypothetical protein	DsrC	-	sulfur carrier activity (GO:0097163);Sulphur_transfer_protein_DsrC/TusE	UPW	Sulfide_oxidation
3960_	low	243.422	2.34497	2.34497	1.25304	7.00612544916576e-05	0.0190166	Hypothetical protein	Sgp	-	NA;Sulfur_globule_protein	UPW	Sulfide_oxidation
1057_	low	108.392	1.16363	1.16363	0.340501	0.000114137	0.0255747	Hypothetical protein	Hypothetical protein	PAAR repeat-containing protein	-	UPW	Unknown
