# Supplementary material for: Seasonal transcriptomic shifts reveal metabolic flexibility of chemosynthetic symbionts in an upwelling region
Source: mSystems. 2025 May 22;10(6):e01686-24. doi: 10.1128/msystems.01686-24 (PMC12172469; doi:10.1128/msystems.01686-24)
Supplement: Table S7 — Differential expression analysis results of the serine cycle. [file msystems.01686-24-s0009.xlsx]

## Sheet: res_fc1.19_serine
S7 Table. Differential expression analysis results of genes involved in the serine cycle for carbon assimilation.
Gene	Clade	baseMean	log2FoldChange	lfcSE	pvalue	padj
1105_glycerate_2_kinase_EC_2_7_1_165_K11529	Ca_T_boucheti	26.9249	-0.0596548	0.23228	1	1
1502_phosphoenolpyruvate_carboxylase_EC_4_1_1_31_K01595	Ca_T_boucheti	118.751	0.0107567	0.185916	1	1
1709_succinyl_CoA_synthetase_alpha_subunit_EC_6_2_1_5_K01902	Ca_T_boucheti	16.2944	0.126912	0.243705	0.656223	1
1710_succinyl_CoA_synthetase_beta_subunit_EC_6_2_1_5_K01903	Ca_T_boucheti	24.8126	0.184744	0.272048	0.415781	1
1711_malyl_CoA_S_citramalyl_CoA_lyase_EC_4_1_3_24_4_1_3_25_K08691	Ca_T_boucheti	46.3177	0.256854	0.269319	0.285584	1
207_alanine_glyoxylate_transaminase_serine_glyoxylate_transaminase_serine_pyruvate_transaminase_EC_2_6_1_44_2_6_1_45_2_6_1_51_K00830	Ca_T_boucheti	53.7621	-0.12904	0.233975	0.680136	1
2185_enolase_EC_4_2_1_11_K01689	Ca_T_boucheti	17.8732	0.0710457	0.254742	0.868517	1
379_glycerate_dehydrogenase_EC_1_1_1_29_K00018	Ca_T_boucheti	12.362	0.0461431	0.204072	1	1
3877_malate_dehydrogenase_EC_1_1_1_37_K00024	Ca_T_boucheti	670.422	0.0737423	0.173104	1	1
669_glycine_hydroxymethyltransferase_EC_2_1_2_1_K00600	Ca_T_boucheti	86.5373	-0.146555	0.210913	0.700742	1
1425_succinyl_CoA_synthetase_alpha_subunit_EC_6_2_1_5_K01902	Ca_T_endolucinidaTEP	39.0058	-0.0892132	0.251964	0.959846	1
1426_succinyl_CoA_synthetase_beta_subunit_EC_6_2_1_5_K01903	Ca_T_endolucinidaTEP	93.155	0.0667344	0.250173	1	1
1427_malyl_CoA_S_citramalyl_CoA_lyase_EC_4_1_3_24_4_1_3_25_K08691	Ca_T_endolucinidaTEP	74.0413	0.0832554	0.229244	1	1
1600_glycine_hydroxymethyltransferase_EC_2_1_2_1_K00600	Ca_T_endolucinidaTEP	197.264	-0.251794	0.296218	0.395333	1
2220_enolase_EC_4_2_1_11_K01689	Ca_T_endolucinidaTEP	46.7596	0.0693995	0.261405	1	1
2541_glycerate_dehydrogenase_EC_1_1_1_29_K00018	Ca_T_endolucinidaTEP	21.4992	-0.375768	0.357719	0.170454	0.982763
3158_phosphoenolpyruvate_carboxylase_EC_4_1_1_31_K01595	Ca_T_endolucinidaTEP	354.96	0.162251	0.291854	0.613517	1
3854_glycerate_2_kinase_EC_2_7_1_165_K11529	Ca_T_endolucinidaTEP	89.7954	0.0225206	0.239052	1	1
598_malate_dehydrogenase_EC_1_1_1_37_K00024	Ca_T_endolucinidaTEP	1116.24	0.445729	0.288722	0.134681	0.991199
83_alanine_glyoxylate_transaminase_serine_glyoxylate_transaminase_serine_pyruvate_transaminase_EC_2_6_1_44_2_6_1_45_2_6_1_51_K00830	Ca_T_endolucinidaTEP	104.447	-0.0464692	0.257611	1	1
